# Supplementary material for: Analysis of the genomic landscapes of Barbadian and Nigerian women with triple negative breast cancer
Source: Cancer Causes Control. 2022 Apr 6;33(6):831–41. doi: 10.1007/s10552-022-01574-x (PMC9085672; doi:10.1007/s10552-022-01574-x)
Supplement: Supplementary file 4 — Supplementary file4 (XLSX 243 kb) [file 10552_2022_1574_MOESM4_ESM.xlsx]

## Sheet: Table S1
Supplementary Table 1: Participant Characteristics and Location
BN_Code	Tumor_Sample_IDs	Region	Hospital	Age	Grade
BN01	KTNBMMUJD_0013	Barbados	QEH	60	2
BN02	KTNBMMUJD_0025	Barbados	QEH	49	3
BN03	KTNBMMUJD_0023	Barbados	QEH	73	3
BN04	KTNBMMUJD_0016	Barbados	QEH	53	3
BN05	KTNBMMUJD_0018	Barbados	QEH	68	3
BN06	KTNBMMUJD_0109	Barbados	QEH	57	3
BN07	KTNBMMUJD_0108	Barbados	QEH	75
BN08	KTNBMMUJD_0010	Barbados	QEH	50	3
BN09	KTNBMMUJD_0116	Barbados	QEH	60	3
BN10	KTNBMMUJD_0120	Barbados	QEH	47	3
BN11	KTNBMMUJD_0111	Barbados	QEH	40
BN12	KTNBMMUJD_0106	Barbados	QEH	51	3
BN13	KTNBMMUJD_0101	Barbados	QEH	46	3
BN14	KTNBMMUJD_0112	Barbados	QEH	55	3
BN15	KTNBMMUJD_0104	Barbados	QEH	76	3
BN16	KTNBMMUJD_0024	Barbados	QEH	29
BN17	KTNBMMUJD_0110	Barbados	QEH	46	2
BN18	KTNBMMUJD_0107	Barbados	QEH	36	2
BN19	KTNBMMUJD_0105	Barbados	QEH	53	3
BN20	KTNBMMUJD_0126	Nigeria	Meena
BN21	KTNBMMUJD_0007	Nigeria	LUTH	33	2
BN22	KTNBMMUJD_0124	Nigeria	UCTH	39
BN23	KTNBMMUJD_0117	Nigeria	UCTH	42	3
BN24	KTNBMMUJD_0115	Nigeria	UCTH	42	3
BN25	KTNBMMUJD_0118	Nigeria	Meena	35	3
BN26	KTNBMMUJD_0102	Nigeria	UCTH	45	3
BN27	KTNBMMUJD_0122	Nigeria	UPTH	39	2
BN28	KTNBMMUJD_0021	Nigeria	LUTH	36
BN29	KTNBMMUJD_0121	Nigeria	UPTH	55	3
BN30	KTNBMMUJD_0020	Nigeria	LUTH	59	1
BN31	KTNBMMUJD_0006	Nigeria	LUTH	50	1

## Sheet: Table S2
Supplementary Table 2: General sequencing overview information
BN_Code	Tumor_Sample_IDs	Germline (Mb Yield)	Germline (Estimated Covarage)	Tumor (Percent Dupes)	Tumor (Mb Yield)	Tumor (Estimated Covarage)
BN01	KTNBMMUJD_0013	15	0.230769	66	29786.1	458.248
BN02	KTNBMMUJD_0025	15	0.230769	51	26553.6	408.517
BN03	KTNBMMUJD_0023	16	0.246154	48	25165.1	387.156
BN04	KTNBMMUJD_0016	6004	92.3692	61	31538.6	485.209
BN05	KTNBMMUJD_0018	4335	66.6923	54	26076.5	401.177
BN06	KTNBMMUJD_0109	4802	73.8769	46	25493.3	392.205
BN07	KTNBMMUJD_0108	4678	71.9692	33	27910.7	429.396
BN08	KTNBMMUJD_0010	2499	38.4462	21	26603.3	409.282
BN09	KTNBMMUJD_0116	0	0	34	31440	483.693
BN10	KTNBMMUJD_0120	0	0	28	26494.2	407.604
BN11	KTNBMMUJD_0111	1513	23.2769	33	25032.3	385.112
BN12	KTNBMMUJD_0106	8124	124.985	25	24665.5	379.469
BN13	KTNBMMUJD_0101	11268	173.354	25	22493.9	346.06
BN14	KTNBMMUJD_0112	0	0	37	26029.4	400.452
BN15	KTNBMMUJD_0104	5816	89.4769	48	26873.7	413.442
BN16	KTNBMMUJD_0024	6237	95.9538	69	30197.6	464.578
BN17	KTNBMMUJD_0110	25448	391.508	25	26421.4	406.483
BN18	KTNBMMUJD_0107	9250	142.308	40	26877.6	413.502
BN19	KTNBMMUJD_0105	28	0.430769	19	23936.4	368.252
BN20	KTNBMMUJD_0126	11453	176.2	38	29759.6	457.84
BN21	KTNBMMUJD_0007	1517	23.3385	54	27923	429.585
BN22	KTNBMMUJD_0124	0	0	30	27693.8	426.058
BN23	KTNBMMUJD_0117	0	0	25	30465.8	468.704
BN24	KTNBMMUJD_0115	0	0	30	27471.7	422.641
BN25	KTNBMMUJD_0118	0	0	35	31119.2	478.757
BN26	KTNBMMUJD_0102	39	0.6	31	27117.7	417.196
BN27	KTNBMMUJD_0122	0	0	34	36316.8	558.72
BN28	KTNBMMUJD_0021	14690	226	50	27014.2	415.603
BN29	KTNBMMUJD_0121	2038	31.3538	30	29721	457.246
BN30	KTNBMMUJD_0020	0	0	14	17042	262.185
BN31	KTNBMMUJD_0006	23060	354.769	29	24975.4	384.237

## Sheet: Table S3
Supplementary Table 3: Mutated genes within each cohort
TCGA_TNBC_EA	TCGA_TNBC_AA	Study_Barbados	Study_Nigeria
A2M	A2M	DNM1P47	DNM1P47
AACS	ABCA13	NBPF12	SSPO
AADAC	ABCA7	MST1P2	PSG10P
AADAT	ABCA8	PSG10P	FBRSL1
AAGAB	ABCB1	SSPO	HMCN2
AAK1	ABCB10	SDHAP1	CASKIN1
AARS	ABCB4	ITPR2	AGAP7P
AARS2	ABCC4	MROH5	TEKT4P2
AASDH	ABCC9	SPATA31C2	ITGA11
AASDHPPT	ABCD3	DIP2A	RIMBP3
ABCA1	AC004980.7	BAGE2	STARD9
ABCA10	AC006116.24	KIR3DL1	SYNGAP1
ABCA13	ACAA2	POTEE	TP53
ABCA3	ACACA	DUOX1	FAM193A
ABCA5	ACAP1	ITGAM	SPATA31C2
ABCA6	ACTG1	OR2M1P	HCFC1
ABCA7	ACTN4	FER1L5	MYBL2
ABCA9	ACTR1B	RALBP1	CCDC168
ABCB1	ACTRT2	MYO18A	ACTN4
ABCB4	ACVR1	MCM3AP	CFAP74
ABCB5	ACVR2A	PKD1L2	MROH5
ABCC1	ADGRB3	PLIN4	ARHGAP27
ABCC10	ADGRE2	TARS2	PCDHA12
ABCC11	ADGRE4P	SPATA31C1	TUBB7P
ABCC12	ADGRF5	ZNF626	SNX29P2
ABCC2	ADGRL1	TP53	TONSL
ABCC4	ADHFE1	AGAP1	POTEE
ABCC5	AFF2	ROS1	SCN5A
ABCC9	AFTPH	MICAL3	EPHB6
ABCD3	AGAP5	FKBP15	SSC5D
ABCF3	AGBL1	NOTCH1	PLIN4
ABCG1	AGBL2	GON4L	COL16A1
ABHD13	AGTR1	DSCAML1	CAPN1
ABHD2	AHCTF1	CTU2	KBTBD6
ABHD6	AIG1	RFX1	PRX
ABI1	AIRE	ZNF536	PSG3
ABI3BP	AK9	PLEKHA6	DIP2A
ABL1	AKAP8	POMT1	MROH1
ABL2	AL591893.1	EHMT1	BAGE2
ABLIM2	ALDH1A3	KMT2D	MAPT
ABR	ALDH5A1	CACNA1A	CLEC9A
AC034110.1	ALKBH1	MYO9B	CLCN6
AC078899.1	ALOX12B	COL20A1	MST1P2
AC093838.4	ALPK3	SOGA1	PTPRU
ACACA	ALS2	POTEG	IGSF3
ACAD10	AMACR	TTLL3	ZNF687
ACADSB	AMPD1	RAPGEF1	CCDC80
ACAT1	ANKFN1	TRRAP	TNIP1
ACCSL	ANKRD12	MAST4	MYH14
ACE	ANKRD18A	ZNF609	LENG8
ACE2	ANKRD30B	OR4C46	DEPDC5
ACHE	ANKRD36BP2	PIGR	GREB1L
ACIN1	ANKRD36C	NBPF11	IL6R
ACKR2	ANKRD49	POGZ	PCDHA8
ACO2	ANKS1A	CACNA1I	GRIN3A
ACOT11	ANP32AP1	ZNF423	MYO18A
ACOX1	APAF1	TDRD5	MYO9B
ACOX2	APOA1	MAP10	C5orf60
ACOX3	APP	CHD7	QRICH2
ACPP	APPL1	AGO2	NBPF12
ACPT	AQR	WDR87	NBPF9
ACSBG1	ARFGEF1	IRS4	SLC8A2
ACSF2	ARHGAP30	HCFC1	GRM6
ACSF3	ARHGAP36	KIF21B	OTOA
ACSL3	ARHGAP39	MAPT	SIGLEC9
ACSM1	ARHGAP5	ASH1L	OR4C46
ACSM2A	ARHGEF1	CHEK2P2	MGRN1
ACSM4	ARHGEF39	CFAP74	PTPRT
ACSS1	ARHGEF7	DNMT3A	NBPF22P
ACTG2	ARID1A	FBLN2	SLC16A5
ACTL6A	ARID1B	GPC2	ZDHHC11
ACTN2	ARMC12	SSRP1	ARHGAP39
ACTN4	ARMC3	PDPR	KIF26B
ACTR1A	ARMC9	AP3D1	ZNF423
ACTR5	ARSK	ADGRL1	DENND4B
ACTR6	ASB15	ZC3H4	IQGAP3
ACTR8	ASNS	GRIN2D	TULP4
ACVR1B	ASTL	LENG8	CHD7
ACVR1C	ASTN1	CACNA1E	MUSK
ACVR2A	ASXL1	NFASC	CEL
ACVRL1	ATAD2B	REV1	MICAL2
ADAL	ATG2B	PCDHA8	ARHGEF17
ADAM11	ATMIN	FAM205A	ITPR2
ADAM17	ATP11A	PSMC3	NID2
ADAM2	ATP11C	EHBP1L1	RTL1
ADAM21	ATP1A2	PC	DYNC1H1
ADAM30	ATP1B3	LRP5	ABCA3
ADAMTS1	ATP1B4	SHANK2	CEP95
ADAMTS13	ATP2B3	HCAR2	WDR87
ADAMTS14	ATP2B4	DICER1	CHD6
ADAMTS17	ATP4A	SYNE3	SF3A1
ADAMTS18	ATR	GOLGA6L9	HUWE1
ADAMTS19	ATRX	ADCY7	IRS4
ADAMTS2	ATXN7	GCGR	MMEL1
ADAMTS20	ATXN7L3	LRRC8E	ZNF319
ADAMTS5	AUP1	ZNFX1	ARID1A
ADAMTS6	AXL	IGHV1OR21-1	GPKOW
ADAMTSL1	AZI2	TTC28	ALS2
ADAMTSL3	B3GALT5	SHROOM2	BCL6
ADAMTSL4	B3GALT5-AS1	CRIM1	SRPK2
ADCY1	BACH2	MAST1	TNRC6A
ADCY10	BAGE2	MYH7	ANKRD36C
ADCY2	BAIAP2L1	PCDHA12	PARP12
ADCY7	BAZ1A	PXDNL	CTPS2
ADCY9	BAZ2A	AGAP9	KRT87P
ADGB	BBX	TBL3	RSL1D1
ADGRA3	BCAN	SGSM1	RCC1
ADGRD1	BCCIP	BRF1	CSF1
ADGRD2	BCL10	LILRA6	UNC80
ADGRE1	BCL9	FOXRED2	SNTB1
ADGRE4P	BCL9L	CIT	STK33
ADGRF1	BCLAF1	OR10H1	RPLP0P2
ADGRF2	BEND3	TNN	TARBP2
ADGRF3	BID	SYDE1	CNGB1
ADGRL1	BLM	ICE1	PTGES3L-AARSD1
ADGRL2	BLOC1S2	OR2W3	RALBP1
ADGRL3	BMP4	GREB1	RFX1
ADGRL4	BMP5	DCTN1	DDX39A
ADGRV1	BORA	CLDN16	ZC3H4
ADH1C	BPIFA3	TENM2	URB1
ADIG	BRAF	SCRIB	PCDH19
ADIPOR2	BRCA1	P2RX2	CREB3L4
ADK	BRCA2	POLR3E	FAM153B
ADPRH	BRD4	SSC5D	BTNL9
ADRB2	BRINP1	CAPN11	ZBTB22
ADRBK1	BRINP3	AGAP5	PC
ADSL	BRIX1	BAIAP2L1	CYFIP1
AEBP2	BTBD1	FUT5	GOLGA6L9
AF064858.6	BUB1B	NOTCH3	ADAMTS17
AFAP1L2	BUB3	KIR3DL3	GFOD2
AFF1	C10orf12	AOAH	GCGR
AFF2	C10orf2	MSH6	PIEZO2
AFG3L1P	C11orf57	PRF1	MYO5B
AFP	C12orf71	NCAPD2	ANO8
AGAP1	C16orf62	GNL2	MBOAT7
AGAP7P	C17orf64	PXDN	MCM3AP
AGBL2	C1orf116	FAM98A	NUMA1
AGBL3	C1orf140	SNRNP200	PPFIA4
AGFG2	C1orf210	CACNA1D	CRIM1
AGL	C21orf58	KIF13A	KIR3DL1
AGO1	C22orf42	PEX6	UPB1
AGO2	C5orf42	CUL7	KIR2DL1
AGO3	C8A	ABCA13	PRAMEF18
AGO4	C9orf163	HMCN2	SIPA1
AGPAT9	C9orf64	BTBD18	KCNH6
AGTR1	C9orf72	SCYL1	PHLPP1
AGTR2	CA9	ARHGEF17	CPNE1
AGXT2	CACHD1	CHD4	ZNF512B
AHCTF1	CACNA1A	KCTD10	ALG13
AHCYL1	CACNA1B	NID2	MAP2K2
AHI1	CACNA1C	CREBBP	FAM86B1
AHRR	CACNA1D	ACSF2	NIN
AIFM3	CACNA2D1	ACE	FAM184B
AIM1	CACNB2	CDH20	UNC93A
AIM2	CADPS2	MAN2B1	SMARCC2
AIMP2	CAMSAP1	ZNF773	NOMO1
AIRE	CANT1	PRPF6	SLC12A5
AK5	CASC1	MMEL1	TAF6
AK9	CASP8	ARFGEF3	ZNF462
AKAP10	CASP8AP2	HECW1	GTPBP1
AKAP12	CASP9	SPATA31D5P	ZSWIM8
AKAP14	CASQ2	MROH1	CUX1
AKAP4	CCAR1	GGT1	SLC4A11
AKAP8	CCBL2	ADGRV1	TRPM1
AKIRIN1	CCDC122	TRERF1	ZMYM3
AKR1C1	CCDC141	DNM1P34	GRM3
AKR1C2	CCDC150	ANKRD36C	OR11G2
AKR1C3	CCDC168	TUBB8	APMAP
AKR1D1	CCDC181	NUTM2F	CLSPN
AKTIP	CCDC30	PLXNA2	OR2W3
AL591893.1	CCDC39	EML6	ASAP1
ALAS1	CCDC50	CLEC9A	SCRIB
ALB	CCDC60	PDE3A	SIK3
ALCAM	CCNH	KRT87P	PACS2
ALDH1A1	CCSER1	ZNF594	PKD1L2
ALDH3A1	CD101	IGSF3	JAK3
ALDH3A2	CD109	ZNF687	GRIN2B
ALDOA	CD244	PTPN23	FHAD1
ALG10B	CD5L	TENM3	FYCO1
ALG13	CDC40	SLC6A3	BOC
ALG2	CDH11	IQCE	MAST4
ALG6	CDH26	NDRG1	RAB11FIP1
ALG9	CDHR1	DENND4C	SPDYE7P
ALK	CDHR4	WDFY4	CYP2D6
ALKBH3	CDK12	DOCK1	SDHAP1
ALKBH8	CDK13	TMEM132A	FSTL4
ALLC	CDK5RAP3	PTPN21	NOTCH4
ALOX15	CDKL2	CAPN15	CAPN11
ALOX15B	CDRT1	SLFN13	OR8G2P
ALPK1	CEACAM20	RPTOR	UGT2B11
ALPK2	CECR2	KHSRP	PTPRF
ALPK3	CEP152	TYK2	USP19
ALPP	CEP192	UNC13A	KDM3B
ALPPL2	CEP295	MYH14	KIR3DL3
ALS2	CEP41	SMARCB1	THOP1
ALS2CR11	CFAP43	DEPDC5	RGPD4
AMACR	CFAP57	BRD1	KRTAP10-6
AMBRA1	CHD3	PDZD4	PDE3B
AMD1	CHD7	ATP1A1	ANO9
AMDHD1	CHD9	GJA5	DZIP1L
AMER1	CHORDC1	CGN	ENPP2
AMER2	CHRM2	ATP8B2	HGH1
AMOT	CHRNA4	NID1	CEP192
AMPD1	CHST11	GTF3C2	ARHGEF10L
AMPH	CHST9	SAG	PBXIP1
ANAPC4	CIART	LRRC15	MIA3
ANAPC5	CIB2	ABLIM2	PARP1
ANGEL1	CILP	APC	MAP10
ANGEL2	CKAP5	THSD7A	OR2M1P
ANGPT1	CKMT2	TNS3	PXDN
ANGPT2	CLDN18	C9orf131	ANKRD36
ANGPTL1	CLIP2	ADGRD2	EPC2
ANK1	CLSTN3	PFKP	UBR3
ANKAR	CLTC	SKIDA1	FARP2
ANKFN1	CNN1	SPTY2D1	LAMB2
ANKFY1	CNNM2	KIAA1549L	CACNA1D
ANKHD1-EIF4EBP3	CNOT1	ARAP1	MAGI1
ANKRA2	CNR1	CACNA1C	TNIK
ANKRD17	CNST	CLK3	NAALADL2
ANKRD18A	CNTN2	GTF3C1	FAM131A
ANKRD20A19P	CNTN4	MKS1	LPP
ANKRD26	CNTN6	GAA	MYOT
ANKRD28	CNTNAP2	ARHGAP35	PCDHA10
ANKRD30A	CNTNAP5	YTHDF1	PCDHGA3
ANKRD30B	COG1	DSCAM	KIAA0319
ANKRD35	COG2	TCF20	PEX6
ANKRD36	COL14A1	PKDREJ	PKHD1
ANKRD36BP2	COL19A1	ZFYVE1	HIVEP2
ANKRD36C	COL24A1	PANK4	ABCA13
ANKRD45	COL25A1	FBRSL1	POM121
ANKRD50	COL3A1	ITGAD	BAZ1B
ANKRD54	COL4A2	ERVMER61-1	FBXO24
ANO10	COMMD2	ASL	GIGYF1
ANO4	COMMD4	ATP9A	ZC3HAV1
ANO5	CPEB2	VANGL2	GBA2
ANO6	CPNE8	PAX3	ERCC6
ANO8	CPS1	TSC2	SORCS1
ANO9	CPT1C	FBLN1	CPXM2
ANPEP	CRABP1	SLC37A2	CHD4
ANXA13	CRBN	KIF1B	RASAL1
ANXA5	CRLF1	FAM184B	UNC79
ANXA9	CRYL1	TUBB7P	OTUD7A
AOAH	CSNK2B-LY6G5B--991	NACAD	PDCD7
AOC2	CSPP1	MYOF	CREBBP
AOX1	CTB-102L5.4	COL5A3	RBFOX1
AP2A2	CTNNBL1	COMP	SMG1
AP2M1	CTNND2	PLXNB3	LPCAT2
AP3B1	CUX1	ALK	MAP3K14
AP3D1	CXorf38	PCDHB12	ACSF2
AP4E1	CYP24A1	ADAMTSL2	ACE
AP5M1	CYP27A1	CLCA1	FTSJ3
APBA2	CYP2A13	ANKFY1	UNC13D
APBB2	CYP2C19	ATP13A1	CDH20
APC	CYP3A5	KMT2B	SMARCA4
APC2	CYP4A11	PIK3C2B	GTPBP3
APCDD1	CYP4F8	PSG7	SUPT5H
APCS	CYP4X1	ZFP64	XRCC1
API5	CYTIP	TMEM132C	NR1H2
APLP1	DAB1	AXIN1	NLRP5
APMAP	DAPK2	COL9A2	PRPF6
APOA1	DCAF8	POTEM	BRWD1
APOB	DCUN1D4	SNX29P2	MICAL3
APOBR	DDX11	TONSL	SCUBE1
APOC3	DDX17	BRCA1	SYN1
APOL1	DDX20	CHD1L	FAM155B
APOL5	DDX21	DNM3	SPATA31D5P
APOOL	DDX43	CACNA2D2	VAPA
APPBP2	DDX5	HLA-C	MYT1
APTX	DEFB125	GOPC	MYO10
AQP12A	DENND4B	ADAMTS13	DDX11
AQP2	DENND5A	UPF2	MAMLD1
AR	DENND5B	MADD	FAN1
ARAF	DGKD	IQSEC3	CD1E
ARAP1	DHRS12	EEA1	RPS6KC1
ARAP3	DHX57	FARP1	SCAF8
AREG	DHX8	GRAMD4	CARD11
ARFGEF1	DIAPH2	TLN1	BMP1
ARFGEF3	DLC1	KRT17	ADGRV1
ARHGAP10	DLG2	POLD1	ARMC4
ARHGAP11A	DLGAP5	PHEX	AFAP1L2
ARHGAP15	DMGDH	SLC12A7	CECR2
ARHGAP17	DNAH14	PTPN18	TUBB8
ARHGAP20	DNAJB9	PTPN14	MTMR11
ARHGAP21	DNTTIP1	PKD2L1	GOLGA3
ARHGAP24	DOCK4	TMC3	FLAD1
ARHGAP26	DPP6	MBTPS1	ROBO1
ARHGAP27	DSC3	TACC3	CPT2
ARHGAP29	DSCAM	CNR1	NOTCH2
ARHGAP30	DSCR10	MGRN1	CAD
ARHGAP35	DUSP19	UGT2B4	UGT2B10
ARHGAP36	DYNC1H1	PRDM9	LINGO2
ARHGAP4	DYRK1A	SHPRH	RGS3
ARHGAP42	DYTN	RPTN	RPL35
ARHGAP5	DZIP1L	DAPK1	WDR5
ARHGAP6	EBAG9	RGPD4	MYBPC3
ARHGEF1	EFCAB14	CYP2A13	SON
ARHGEF10L	EFR3B	ATAD3B	SCNN1D
ARHGEF11	EFTUD2	ARHGAP21	TMEM82
ARHGEF17	EHD1	ARHGAP39	TRIM46
ARHGEF2	EIF2AK4	CDRT1	GON4L
ARHGEF26	EIF2S2	TNRC6C	NR1I3
ARHGEF40	EIF4ENIF1	ANO9	SEMA4F
ARHGEF6	ELAVL3	TEPP	POLR1B
ARHGEF7	ELL2	KIF26B	TRAK2
ARHGEF9	EMP1	RCAN2	SLC6A20
ARID1A	ENAH	A2M	SMARCC1
ARID1B	ENPP3	SHANK1	NISCH
ARID3B	ENTHD1	PADI2	HEG1
ARID4B	EOGT	THRAP3	KLF15
ARID5B	EPHA6	OTUD7B	ARHGEF26
ARL1	EPHB1	IQGAP3	PDE6B
ARL2	EPHB3	SUCO	RASGRF2
ARL6	EPHX3	RC3H1	ZFP62
ARMC3	EPS8L3	TPR	IGF2R
ARMC4	ERBB4	USP34	IQCE
ARMC4P1	ERG	EPC2	DENND2A
ARMC7	ESPN	TANC1	ANK1
ARMC8	ESYT1	STK36	TBC1D2
ARMC9	ETV1	GORASP1	SYNPO2L
ARMCX5	ETV7	TMCC1	MMRN2
ARNT	EXD2	FRYL	DOCK1
ARNTL2	EXO1	SH3D19	CTSD
ARPP21	FAAH	PCDHA7	TMEM132A
ARR3	FAM129C	PCDHB6	PRMT8
ARRDC3	FAM160B1	PCDHGA3	KIF21A
ARSB	FAM179B	PCDHGC5	KRT81
ARSE	FAM189A2	GFPT2	REC8
ARSF	FAM19A4	CDKAL1	TGM1
ARSG	FAM205A	TULP4	FOXG1
ARVCF	FAM219B	GIGYF1	TTC7B
AS3MT	FAM21C	DLC1	ANPEP
ASAP1	FAM46D	CCAR2	PDPR
ASAP2	FAM49B	CNTLN	NCOR1
ASB1	FAM69A	B4GALT1	TOP3A
ASB13	FAM69B	GBA2	CBX4
ASB16	FAM83A	TJP2	ATP8B3
ASB17	FANCI	NCBP1	AP3D1
ASB7	FAP	KIF12	CACTIN
ASCC2	FARSB	PRRC2B	TYK2
ASCC3	FAS	TTF1	ADGRL1
ASF1A	FASTKD1	OLFM1	UNC13A
ASH1L	FBN1	FAM166A	YIF1B
ASIC3	FBRSL1	KCNMA1	LTBP4
ASIC5	FBXL13	TPP1	LIM2
ASL	FBXW7	EXT2	TRIM28
ASMT	FCN1	CAPN1	TAF4
ASMTL	FGF6	EXPH5	ARAF
ASNSD1	FIBP	KMT2A	RUSC1
ASPG	FKBP2	FGD6	PLEKHA6
ASPH	FLG2	SCARB1	CNTN2
ASTE1	FLNA	WHAMMP2	IKBKE
ASTN1	FLYWCH2	OTUD7A	SIPA1L2
ASTN2	FMNL2	IGDCC4	VIL1
ASXL1	FOXP2	RABEP2	SLC4A3
ASXL2	FPGT-TNNI3K	NLRC5	DGKD
ASXL3	FRMPD1	KIFC3	ABLIM2
ATAD2	FRMPD2	ZC3H18	CC2D2A
ATAD2B	FRY	SPNS2	FAM160A1
ATAD3A	FUNDC2	ALOX15	ZNF622
ATAD3B	FXYD3	NF1	FCHSD1
ATF1	GADL1	MAP3K14	ATP10B
ATF4P4	GALNT3	NFE2L1	TMEM63B
ATF5	GALNTL5	UNC13D	SCARA5
ATF7	GART	SMARCA4	MRC1
ATG16L1	GBE1	BRD4	PARGP1
ATG2B	GBF1	PSG3	CHST15
ATG4A	GCGR	XRCC1	TRIM3
ATG7	GCLC	NLRP5	SPTY2D1
ATG9A	GDAP1	TNRC6B	MRGPRX1
ATM	GEN1	FAM47B	KIAA1549L
ATP10A	GFI1	HUWE1	PAMR1
ATP10B	GIMAP2	ITIH6	FOXRED1
ATP11A	GIPR	USP51	CD4
ATP13A1	GLB1	RLIM	KMT2D
ATP13A3	GLB1L3	NES	COL4A2
ATP13A4	GLIPR1L2	SOX13	F10
ATP13A5	GLIS3	WDR6	CHD8
ATP1A1	GMPS	BMP5	SYNE3
ATP1A2	GNA14	SIPA1L1	IGHG1
ATP1A3	GNAI2	CNTNAP1	TAOK2
ATP1B4	GNL2	ZNF615	TNK1
ATP2A1	GNRH1	RPGR	GUCY2D
ATP2B1	GOLGA2	MYO10	2021-03-10
ATP2B2	GOLGA6B	DDX11	GAA
ATP2B4	GOLGA6L17P	CYP4F8	TXNL1
ATP2C1	GOLIM4	CHD5	DNMT1
ATP4B	GON4L	LMOD1	SLC23A2
ATP5L	GPATCH8	PARP14	PREX1
ATP5O	GPNMB	BCL6	PI4KAP1
ATP5SL	GPR139	ELFN1	TTC28
ATP6AP1	GPR156	CARD11	WNT7B
ATP6V0A1	GPR174	FAM160B1	PKDREJ
ATP6V0A4	GPRASP2	ATM	PLXNB2
ATP6V1B1	GPSM2	FMNL3	SHROOM2
ATP6V1C1	GREB1	PDILT	WWC3
ATP7A	GREB1L	CYP2A7	HDAC6
ATP7B	GRHL1	NCKAP5	FGD1
ATP8B1	GRID2	MAP3K5	ARR3
ATP8B2	GRIPAP1	KCNU1	AMOT
ATP8B3	GRM5	CDK5RAP2	TNFRSF10D
ATP9A	GTF2A2	CPEB3	TMEM108
ATP9B	GUCY1A2	NPAS4	PRAMEF7
ATRAID	GYS2	HEPHL1	MAST1
ATRN	HBG2	MAP1A	ECM1
ATRNL1	HBP1	ABCC1	ETV5
ATRX	HCFC1	RRN3P3	MICAL1
ATXN1	HCRTR2	EPB41L3	ADAMTSL3
ATXN1L	HEATR5B	RANBP2	NR4A1
ATXN2	HECW2	FAM186A	SPG7
ATXN3	HHLA1	DMGDH	AHI1
ATXN7L1	HIST1H2AH	MCM3	PRB2
AURKB	HIST1H2BH	UBR5	OVCH1
AVIL	HIST1H2BI	CCDC168	ADAMTS1
AVPI1	HIST1H2BK	YLPM1	COPG1
AVPR1B	HIST1H2BM	CAMTA1	EYS
AWAT1	HIST1H3B	CAD	TTLL3
AXIN1	HIST1H4H	ZEB2	PTPRJ
AZGP1	HIST1H4L	PARP3	BAZ2B
AZI2	HK1	CLCN2	ABCB6
B3GALT1	HLA-DOA	STK10	DOCK10
B3GALT5	HNF1B	RPL35	GPX3
B4GALNT3	HNRNPA2B1	PPP2R5B	PXDNL
B4GALT1	HNRNPH2	MYO1A	RAPGEF1
BAAT	HNRNPH3	NALCN	TCF7L2
BACH2	HNRNPK	ARID3B	PPHLN1
BANF1	HNRNPU	ALPK3	ATAD5
BANK1	HOOK2	CPXM1	TBCD
BAP1	HPN	ESPN	COL5A3
BAZ1A	HPSE	TMEM82	NINL
BAZ1B	HRAS	ETV3	CLTCL1
BAZ2B	HSF4	PRRC2C	PI4KA
BBOX1	HSPBAP1	ZNF281	L1CAM
BBS9	HTR2C	IGFN1	SNRNP48
BBX	HUS1B	SRGAP2	DNALI1
BCAN	HUWE1	CAMK1G	ALK
BCAP31	ICE1	ACTN2	SLITRK6
BCAR1	IFNA2	ALLC	ZNF318
BCAR3	IFT52	NISCH	IGHE
BCAS1	IGHE	PXYLP1	TRAF7
BCAS2	IGHV4-55	PCDHGC4	KLK15
BCAT1	IGKV1-5	SPINK5	LILRA6
BCAT2	IL12A	IGF2R	NSFL1C
BCCIP	IL1RAPL2	LPAL2	KDM4E
BCKDHA	IMMT	VWDE	DOCK9
BCL10	INHA	CDK13	DOCK4
BCL11B	INPP5B	OR6V1	STAU1
BCL2A1	INTS12	ANK1	TNN
BCL6	INTS3	CTSL	C12orf71
BCL9	INTS8	PHF2	SYDE1
BCLAF1	INTU	VCL	BCAR3
BCO1	IPCEF1	NFKB2	MAN2C1
BCOR	IST1	KCNA4	KLHDC4
BCORL1	ITFG2	PCSK7	KMT2B
BDKRB1	ITGA2B	KIF21A	TIAM2
BEND2	ITGAD	ULK1	TSHZ3
BEND6	ITGAV	ACIN1	PSG7
BEND7	ITGB3	ATP10A	ZFP64
BET1	ITPKC	APOBR	LCT
BEX2	ITPR2	SLC12A3	HECW2
BFSP1	JADE3	CNGB1	DYTN
BFSP2	JAG1	DHX38	MAT1A
BICC1	KAT6A	BCAR1	KIF6
BID	KCNJ15	VPS9D1	STARD10
BIRC5	KCNK2	TOP3A	BRCA1
BLM	KCNN3	PPP1R9B	PAQR6
BLOC1S5	KCTD14	CCDC137	AIM2
BLOC1S5-TXNDC5	KHDRBS1	APC2	LAMB3
BLOC1S6	KIAA0319L	MAP2K7	NCL
BMF	KIAA1211	KIRREL2	PTPRG
BMP1	KIAA1324L	LTBP4	PCDHA4
BMP15	KIAA1524	PPP1R13L	HLA-C
BMP4	KIAA1614	ZSCAN5A	SKIV2L
BMP5	KIAA2018	PIGT	COL21A1
BMPER	KIF16B	URB1	CTTNBP2
BMPR2	KIF1C	PRDM15	EML3
BMS1	KIF24	SH3KBP1	NAALADL1
BNC1	KIF26B	STARD8	FOXC2
BNC2	KIF2C	PCDH19	CEP131
BNIP3	KIF4A	XPNPEP2	ZNF813
BOC	KIFC2	KIF17	PYGB
BOD1L2	KLHL1	GBP3	TM9SF4
BOLL	KLHL12	RUSC1	L3MBTL1
BPIFA2	KLHL5	PEAR1	ASCC2
BPIFB3	KMO	FCRL5	APOL5
BPIFC	KPNA3	BRINP2	RAB40AL
BRAF	KPRP	COG2	SBSN
BRCA1	KRT38	OR2T1	TCEAL5
BRCA2	KRT82	KIDINS220	TAOK3
BRD1	KRTAP1-1	ADGRF3	MCF2L
BRD4	KRTAP10-2	DNAH6	TLN1
BRD9	KY	CLASP1	FGD3
BRDT	L3MBTL1	MYLK	PYGL
BRF1	LAMA4	TOPBP1	KRT17
BRINP1	LASP1	MROH2B	SLC29A3
BRINP2	LAYN	SLC36A2	PLCE1
BRINP3	LCE3C	FAM153B	SEPHS1
BRPF3	LCN10	F13A1	ARNTL2
BRS3	LCP1	IER3	TMEM63C
BRWD1	LDHC	MDGA1	ZNF609
BRWD3	LEMD2	TTBK1	PIK3CD
BSDC1	LEPR	ZNF394	SLC12A7
BSPRY	LEUTX	JPH1	NTF4
BTAF1	LGALS13	SLC44A1	CR1
BTBD18	LIG1	ZNF365	PTPN18
BTBD2	LIN9	EHD1	SEMA4A
BTBD3	LINC00301	CEP295	RAET1K
BTBD7	LINC00326	ATF4P4	HNRNPCL1
BTD	LINC00471	WNK1	TMC3
BTN3A3	LINC00493	C1R	DECR2
BTNL9	LINC00521	KCNH3	NBPF11
BUB1	LINC00951	KRT75	MBTPS1
BUB1B	LIPH	SP1	ZNF320
BUB3	LNX1	TBC1D4	C1orf116
BZW1	LOXHD1	MAPKBP1	QSOX2
C10orf2	LPP	ZNF710	MDP1
C10orf35	LRGUK	AARS	MYRIP
C10orf90	LRIF1	CLUH	ZNF608
C10orf99	LRP6	GUCY2D	TBC1D13
C11orf16	LRRC37A3	UBE2O	OR10P1
C11orf49	LRRC8C	TMC8	ODF2L
C11orf58	LRRK2	USP36	UGT2B4
C11orf71	LSM14A	SBNO2	UGT3A2
C12orf40	LTV1	PPP1R15A	MDM1
C12orf56	LXN	ZNF28	KRT26
C14orf169	MAGEA10	CNOT3	GCAT
C14orf37	MAGEC1	SLC2A10	SATL1
C16orf93	MAMLD1	TEKT4P2	FLVCR1
C17orf104	MAN2B1	ITGB2	CACNA1I
C17orf47	MANSC4	PI4KAP1	ERG
C17orf51	MAP3K15	SEZ6L	FRY
C17orf53	2021-03-02	PRR14L	CDHR2
C17orf62	2021-03-06	PLXNB2	TUBA1A
C17orf64	MARCO	MBTPS2	GPATCH4
C17orf85	MAST4	AFF2	WDR38
C19orf44	MAT1A	C5orf60	GLIS3
C19orf70	MAVS	NUMA1	THBS2
C1GALT1	MBD5	ZIM3	RPTN
C1orf106	MBTPS1	BAZ2A	ARHGAP17
C1orf112	MCM6	TCF3	BSPRY
C1orf127	MDP1	CEACAM20	OR52K2
C1orf189	MED12L	AP2M1	KIR3DL2
C1orf220	MEGF11	BRD9	SUOX
C1orf228	MEIS2	DENND5B	DCAF8
C1orf50	METTL10	TEX11	SPATA31C1
C1orf54	MFN1	SYCE1	ZNF407
C1orf68	MGRN1	PRAMEF18	SLC5A6
C1orf94	MICALL1	KIAA1324	PAFAH1B3
C1QTNF3	MICB	ARHGAP27	FCN1
C1QTNF9B-AS1	MIEF1	INTS3	PRF1
C1R	MIPEP	DDR2	MEGF11
C20orf197	MIR7-3	CIC	KRTAP1-1
C22orf42	MMEL1	MORC2	ARHGAP21
C2CD2L	MMP17	CEP170	PKP3
C2CD3	MMP8	CPNE4	LGI4
C2orf16	MMS22L	ADAMTSL3	CRNN
C2orf40	MOV10L1	NBPF9	ESRRG
C2orf71	MPP1	KIAA1614	ITSN2
C2orf78	MPP4	SRRM4	RPS6KA2
C3orf52	MROH1	ZC3H13	IL11RA
C3orf62	MROH2B	THSD4	LAMP1
C4BPA	MROH5	MYH4	IGHG3
C4orf17	MRPS11	PPP1R1B	SHANK1
C4orf27	MSANTD3	SLC8A2	MYH9
C4orf36	MSH2	MYT1L	RAI2
C4orf47	MSH6	RUSC2	EPHB2
C4orf50	MSI2	PRB2	AGO3
C4orf51	MT2A	NRDE2	TEKT2
C5orf42	MTHFD1	ADAMTS1	WDR63
C5orf60	MTM1	KIFC1	DNTTIP2
C6orf118	MTMR4	FAM86B1	RSBN1
C6orf222	MTOR	EEF2K	OTUD7B
C6orf89	MTSS1L	GRM6	ARHGEF11
C7	MUT	EYS	RABGAP1L
C7orf60	MYBPC3	OR2Z1	RASAL2
C8B	MYEOV	AQP12A	ATP2B4
C8orf44	MYH15	BTBD19	HEATR1
C8orf74	MYH2	PIP5K1A	AHCTF1
C9orf131	MYH4	BAZ2B	NCOA1
C9orf135	MYLK	FGD5	DRC1
C9orf156	MYO10	MYH15	XDH
C9orf3	MYO1C	ARHGEF28	SPTBN1
C9orf43	MYO3A	SLU7	RETSAT
C9orf50	MYO9B	SMARCC2	GCC2
C9orf84	NAALADL2	ZNF106	TANC1
CA10	NAPA	BPTF	LY75
CAB39L	NAPSB	ZMYND8	NBEAL1
CABLES1	NAT10	TDRD9	INO80D
CABP5	NBN	FMO5	TMEM169
CABP7	NBPF11	MYH10	STK36
CACHD1	NBPF22P	GRIK3	FARSB
CACNA1A	NBPF9	NCSTN	SLC6A6
CACNA1B	NCAPD2	TAF6	RBSN
CACNA1C	NCF1	GIMAP8	CAPN7
CACNA1D	NCKAP5	TRAF7	SATB1
CACNA1E	NCOR1	NDRG4	SETD2
CACNA1F	NCSTN	ATP8B1	ABCC5
CACNA1I	NDUFA1	ATP1A3	IL1RAP
CACNA2D1	NDUFC2	KDM4E	STX18
CACNA2D2	NEBL	TBX3	MAN2B2
CACNA2D3	NEFL	EPAS1	UGT2A3
CACNA2D4	NELFE	GPR155	CXCL1
CACNB1	NEXN	ATP10D	SLC45A2
CACNG7	NF1	LILRB2	NUP155
CACTIN	NF2	CYP27A1	PIK3R1
CAD	NFATC4	TRPV6	EGR1
CADM1	NKX2-6	KAT6A	PCDHA7
CADM3	NLRP4	VSTM5	CDKAL1
CADPS	NLRP5	PRDM7	CUL7
CADPS2	NMNAT1	PDE11A	ENPP1
CAGE1	NOL11	TIAM2	KATNA1
CALB2	NOTCH2	CAPRIN2	ARID1B
CALCRL	NOTCH3	ERN2	TYW1
CALD1	NPY4R	UBAP2	SLC35B4
CAMK1G	NPY6R	ADCY10	GALNTL5
CAMK2D	NR2F1	SNTG2	CCAR2
CAMKK1	NR4A1	PCDHB8	RHOBTB2
CAMKMT	NRIP1	MAP3K3	PTK2
CAMSAP1	NRP2	ZBTB40	SLC1A1
CAMSAP2	NSD1	ATR	CNTLN
CAMTA1	NT5DC3	TARSL2	IFNA7
CANX	NTF3	PDE6C	KIF24
CAP1	NTF4	NFATC4	POLR1E
CAPN1	NTSR2	PJA1	TRPM6
CAPN11	NUDT16	HECW2	PRRC2B
CAPN12	NUP107	PUS7	OLFM1
CAPN13	NWD2	OR11G2	FAM166A
CAPN15	NXF4	ADGRE2	DIP2C
CAPN2	OAZ1	AXL	ANKRD26
CAPN7	OCSTAMP	LILRA1	YME1L1
CAPRIN2	OGG1	IPO13	POLR3A
CAPS	OLFML3	ABL2	COX15
CARD11	OR10G4	TPO	IKZF5
CARD17	OR11G2	PRPF40A	LRRC27
CARD6	OR2L3	CORIN	TPP1
CARD8	OR2T3	SKIV2L	SOX6
CARF	OR2T8	EPHB6	CKAP5
CARS	OR4D6	DOK2	SCYL1
CARS2	OR52J3	ASAP1	NAALAD2
CASC1	OR52W1	RECK	KMT2A
CASC5	OR5K4	FOXD4L4	SLC37A4
CASD1	OR5P2	EML3	TULP3
CASK	OR5T1	COL4A1	IFFO1
CASKIN1	OR6C2	NYNRIN	SLC16A7
CASP1	OR6C74	SRL	TMEM19
CASP5	OR6X1	CEP131	E2F7
CASP7	OR8G2P	APCDD1	VSIG10
CASQ1	ORC2	CCDC68	OASL
CASQ2	OSBPL3	SAFB2	GTF2H3
CASR	OTOA	ZNF813	SCARB1
CASS4	OVCH1	RAB40AL	KBTBD7
CATSPER3	OXSR1	FRMPD1	RBM26
CBLB	P2RX1	GLB1L3	TNFAIP2
CBLC	P3H3	ROCK1	CGNL1
CBLL1	PADI3	NOS1AP	IGDCC4
CBLN2	PAFAH1B3	C4orf17	DIS3L
CBWD7	PALM	UHRF1BP1	MAP2K1
CBX4	PAN2	DLGAP1	BNC1
CBX8	PANK4	LSM14B	LRRK1
CC2D2A	PAPOLA	KRTAP10-11	TEKT5
CCAR1	PAPPA	CASP7	XPO6
CCAR2	PAPPA2	LUZP1	RABEP2
CCDC112	PARD3B	RNF220	ITGAL
CCDC114	PARK7	SRSF7	RPGRIP1L
CCDC13	PARP9	TET3	SLC6A2
CCDC132	PCCA	ZNF732	MPRIP
CCDC136	PCDHGC3	SEC24B	SUPT6H
CCDC137	PCNX	JARID2	SLC6A4
CCDC14	PCP4	NUP205	NF1
CCDC144A	PCYOX1L	MISP	NFE2L1
CCDC144CP	PDCD11	FSIP2	HOXB3
CCDC150	PDCL3	ZFR	SLC25A10
CCDC154	PDE10A	ACAD10	SMCHD1
CCDC155	PDE3B	NOL8	ZCCHC2
CCDC158	PDXDC2P	NOMO3	BTBD2
CCDC168	PEAK1	LOXHD1	SUGP1
CCDC170	PEG3	OR10H2	PLEKHG2
CCDC172	PELI1	EXOSC10	ZNF780B
CCDC180	PHACTR3	GPI	TOMM40
CCDC181	PHEX	FANCD2	CCDC61
CCDC22	PHF1	PCDH10	ZNF773
CCDC23	PHLDA3	ALPK2	SIRPB1
CCDC40	PI16	CHAF1B	SEL1L2
CCDC43	PIGR	LMTK2	GMEB2
CCDC50	PIGS	CNTNAP3	LTN1
CCDC61	PIK3R3	SERINC2	MTMR3
CCDC63	PIKFYVE	DAPK2	RNF215
CCDC66	PIWIL1	JAG1	SMTN
CCDC68	PIWIL3	POM121L9P	CSNK1E
CCDC69	PKD2L1	PCDHGA4	NHS
CCDC7	PKP3	OR8G2P	PPEF1
CCDC73	PLA2G4A	TRIM41	ITIH6
CCDC79	PLA2R1	RIMBP3	SPIN3
CCDC80	PLAC9	RFX5	RLIM
CCDC82	PLEKHA6	LIMS1	NRK
CCDC87	PLEKHM3	SBNO1	TMEM255A
CCDC88A	PLET1	CHD3	MAGEA8
CCDC92	PLOD3	C11orf16	F8
CCDC93	PLXNA2	ZNF608	NES
CCIN	PLXNA3	PTCD1	SOX13
CCNB1IP1	PM20D2	TBC1D13	WDR6
CCNB3	PMP2	ANKRD18B	ARFGEF3
CCND2	PNLIP	KCND3	HECW1
CCNE2	PNO1	KIAA1958	ZNF804B
CCNL1	POGZ	ZNF502	DNAI1
CCNL2	POM121L4P	FAM83A	LRSAM1
CCNT1	POM121L9P	OR8H3	CTNNA3
CCNY	POTEA	CCDC87	TMTC2
CCNYL2	POTEG	CDK11A	PRKD1
CCP110	PPEF2	RIMBP2	SIPA1L1
CCPG1	PPFIA4	SLCO4A1	RPGR
CCR1	PPIA	TRABD2A	ADGRF5
CCR8	PPM1A	THBS2	KIF16B
CCRL2	PPM1B	MRGPRX3	USP1
CCSER2	PPP1R12A	IGKV1D-13	KIF21B
CCT3	PPP1R15A	FGD2	HNRNPU
CCT5	PPP1R1B	LAMB4	TRPC7
CD109	PPP2CB	OR5L2	VLDLR
CD160	PPP2R2A	THOP1	LDB3
CD163	PPP2R3A	EGFLAM	CASP1
CD163L1	PPP4R2	BSPRY	CFAP47
CD164L2	PPP4R4	CCDC144A	LMOD1
CD177	PRAMEF14	KIR3DL2	COA6
CD1C	PRAMEF4	MCHR1	SLC8A1
CD1E	PRDM14	ADAM17	CPNE9
CD33	PRDM9	POP1	SLC22A7
CD4	PREX1	CANT1	RNF216
CD44	PREX2	POM121L4P	COL1A2
CD46	PRF1	SLC5A6	RALGDS
CD47	PRG4	VAV1	MKI67
CD48	PROM1	ZNF844	MRVI1
CD84	PROS1	BCL9L	FADS2
CD86	PRPF4B	STARD9	TESC
CD8A	PRR11	HNRNPH2	PDILT
CD9	PRRT3	LRRC74B	CCDC43
CDC14C	PRSS1	PKP3	COPE
CDC23	PRSS35	HSF4	ZFP30
CDC27	PRUNE	ATXN7L3	GGT1
CDC42BPA	PSPH	NAPA	OSCP1
CDC42BPB	PTBP3	WDR62	SCYL3
CDC42EP1	PTEN	CRNN	RGPD2
CDC5L	PTPN3	ITSN2	FASTKD3
CDCA2	PTPRF	DZIP1L	TRERF1
CDCA7L	PTPRT	GPR151	LRRCC1
CDH1	PTPRVP	RUFY1	FKBP15
CDH10	PUS7	SYNGAP1	DENND1A
CDH11	PVRL3	RPS6KA2	CPEB3
CDH12	QRICH2	ENPP2	ENTPD7
CDH20	QSOX2	HGH1	OR56A3
CDH7	RAB31	IL11RA	SLC6A5
CDH8	RABGEF1	CD44	ANO5
CDHR1	RAD21	LRRC4C	SLC22A6
CDHR2	RAD54B	IGHG3	NPAS4
CDK1	RAET1K	CARD8	GDF3
CDK13	RALGAPB	RUNX1	RRN3P3
CDK16	RAPGEF6	PINK1	C17orf53
CDK2AP2	RASGEF1C	EPHB2	NR2C2AP
CDK5RAP1	RASGRP3	PIK3R3	LPIN3
CDK5RAP2	RASIP1	SLC5A9	TSHZ2
CDKAL1	RB1	FNDC7	SGIP1
CDKL5	RBBP8	DENND4B	CCT3
CDKN2AIP	RBM7	UBE2Q1	HIST1H2BC
CDR1	RBMXL1	PBXIP1	KMT2E
CDS1	RBP2	CLK2	TRAPPC9
CDX4	REC8	YY1AP1	FAM186A
CEACAM16	REN	ARHGEF2	NOS1
CEACAM21	RET	ARHGEF11	PIWIL3
CEACAM5	REV1	TMCO1	CCDC30
CEACAM8	RFC1	RABGAP1L	ATP1A2
CEBPE	RFNG	KIF14	PAPPA2
CEBPZ	RFX5	PPP1R12B	PLOD3
CECR2	RGPD4	ATP2B4	COMMD4
CEL	RGPD8	ZC3H11A	FMN2
CELA2A	RGS22	KISS1	PREX2
CELA3B	RHOT1	HEATR1	SCN3B
CELF2	RIC3	AHCTF1	PRG4
CENPE	RIMBP3	APOB	CASR
CENPH	RLN1	THADA	MCM3
CENPL	RMDN1	FBXO11	UBR5
CENPO	RNASET2	STARD7	RIC1
CEP112	RNF111	GCC2	NUTM2F
CEP126	RNF128	LY75	RTN1
CEP128	RNF40	COL4A3	ANKRD29
CEP131	RNF6	NGEF	SCCPDH
CEP135	RNU11	FARP2	KLHL41
CEP152	ROCK1	SLC4A7	PARP3
CEP162	RORC	MLH1	ALCAM
CEP170	RP11-240B13.2	SETD2	UMPS
CEP192	RP11-342M1.7	SLC25A20	SEC62
CEP290	RP11-35N6.1	LAMB2	NPY2R
CEP295	RP11-407N17.3	CCDC66	CDH12
CEP41	RP11-551L14.1	MAGI1	SYNJ2
CEP44	RP11-556N21.1	DZIP3	NOTCH1
CEP55	RP11-723O4.6	TNIK	CSRNP2
CEP63	RP13-580B18.4	NAALADL2	STON2
CEP68	RP4-604G5.3	ABCC5	ZNF839
CEP70	RP5-905H7.11	FAM131A	ZNF594
CEP72	RPAP2	MAN2B2	GRB7
CEP76	RPGRIP1	CEP72	PHKA2
CEP89	RPRD2	ADCY2	CDK16
CEP95	RPS2	SLC45A2	USP11
CERKL	RPS29	C7	GNB1
CES3	RRAGD	VDAC1	PRAMEF14
CES5A	RSAD1	MYOT	KIAA1522
CFAP20	RTL1	PCDHA10	TTLL7
CFAP44	RTN3	PKHD1	WNT2B
CFAP47	RUNX1	HIVEP2	NRAS
CFAP54	RUNX1T1	ITGB8	ANXA9
CFAP58	S100A3	ZNF117	SH2D2A
CFAP69	SALL1	POM121	OR6N1
CFAP70	SAMD9L	BAZ1B	IGFN1
CFAP74	SASH1	GTF2I	DYRK3
CFH	SBNO1	SAMD9	ANGEL2
CFHR1	SCAF11	ZCWPW1	SDE2
CFHR4	SCAF8	FBXO24	DNMT3A
CFP	SCN1A	ATXN7L1	C2orf16
CGN	SCN5A	CBLL1	PCYOX1
CGNL1	SDHAP1	CCDC136	TGFBRAP1
CH17-13I23.1	SEC22A	IRF5	LIMS2
CHAF1B	SEC24C	UNC5D	RAPGEF4
CHCHD10	SEMA4A	GOT1L1	FBLN2
CHCHD5	SEMA4C	ST18	XCR1
CHCHD6	SEMA6A	EMC2	TKT
CHD1	SEMG1	RAD21	ACTR8
CHD1L	2021-09-07	PTK2	EPHA6
CHD2	SGCE	IFNA7	UROC1
CHD4	SH3BP5	DDX58	TF
CHD5	SHARPIN	TRPM6	WDR49
CHD6	SHE	MUSK	ABCF3
CHD7	SHISA4	DNM1	ZNF721
CHD8	SIRPA	YME1L1	WDR19
CHD9	SIRPG	AGAP7P	AFF1
CHEK2P2	SLC12A7	ERCC6	SLC6A3
CHI3L2	SLC14A1	TBATA	THBS4
CHM	SLC15A2	TBC1D12	PCDHB10
CHMP4B	SLC16A5	COX15	PCDHGA5
CHORDC1	SLC1A7	SORCS1	SPINK5
CHP1	SLC22A10	SCUBE2	HK3
CHRFAM7A	SLC22A2	ZDHHC13	ECI2
CHRM1	SLC24A4	E2F8	ATXN1
CHRM2	SLC25A43	CSTF3	ENPP3
CHRM3	SLC28A1	CKAP5	LPAL2
CHRM5	SLC28A3	DLAT	MAD1L1
CHRNA2	SLC39A12	CACNA2D4	MIOS
CHRNA4	SLC39A7	ZNF705A	EGFR
CHRNB2	SLC40A1	SLC39A5	SH2B2
CHRND	SLC4A11	DCTN2	DCAF4L2
CHRNE	SLC4A3	TMEM19	COL14A1
CHST15	SLC4A4	ZCCHC8	NDRG1
CHST9	SLC4A5	EAPP	UNC13B
CHSY3	SLC5A6	PLEKHD1	TRPM3
CIAPIN1	SLC6A12	EML5	CCDC180
CIC	SLC6A14	RTL1	CRAT
CILP	SLC8A2	DYNC1H1	SURF4
CITED1	SLCO1C1	SPRED1	COL5A1
CKAP2L	SLCO4A1	PDCD7	CAMSAP1
CKAP5	SLIT2	MAP2K1	WDFY4
CKLF-CMTM1	SLTM	BCL2A1	GBF1
CKM	SMAP1	LRRK1	PTDSS2
CLASP1	SMARCAD1	ABCA3	PGAP2
CLCA1	SMC6	TEKT5	INCENP
CLCA2	SMEK2	ITGAL	C2CD2L
CLCN2	SMG1	SLC6A2	CD163
CLCN3	SMURF2	PER1	LETMD1
CLCN5	SNAP25	DGKE	KRT18
CLCN6	SNN	FTSJ3	ATXN2
CLDN10	SNRPN	CEP95	ULK1
CLDN16	SNW1	COG1	ATP7B
CLDN18	SNX17	KLHL14	ACIN1
CLDN20	SNX25	MBD3	HOMEZ
CLDN4	SOX15	TRIP10	FITM1
CLEC10A	SP100	ZNF846	PGF
CLEC5A	SPAG5	EIF3G	SEL1L
CLEC9A	SPANXN2	ILF3	KLC1
CLIC1	SPATA2	GTPBP3	ATP10A
CLK2	SPATA31C1	TDRD12	MYO1E
CLK3	SPATA31C2	PLEKHG2	PIGQ
CLMN	SPECC1L	SUPT5H	ACSM1
CLOCK	SPG7	ZNF780A	APOBR
CLRN2	SPHKAP	PRX	SLC12A3
CLRN3	SPINK5	SHKBP1	MMP15
CLSPN	SPON1	CYP2S1	WWP2
CLSTN2	SRRM4	SAE1	PKD1L3
CLU	SSR4P1	NR1H2	CTU2
CLUH	SSRP1	NLRP8	VPS9D1
CLUL1	SSX5	PEG3	KRBA2
CMAS	ST3GAL6	PDRG1	ELAC2
CMTR2	ST5	CHD6	SMCR8
CNBD2	STARD9	LTN1	TBC1D28
CNGA1	STK10	SF3A1	MAPK7
CNGA2	STK38L	TXLNG	NR1D1
CNGA3	STMND1	SLC9A7	ZNF652
CNGB1	STRIP1	SYN1	PPP1R9B
CNKSR1	STX3	KIF4A	ARSG
CNN3	STXBP5	ATP7A	GRIN2C
CNNM4	SYDE1	BEX2	UNK
CNOT1	SYNDIG1	UPF3B	CCDC40
CNOT3	SYNE4	MCF2	TSHZ1
CNOT6	SYNM	ATP6AP1	TICAM1
CNOT8	SYT10	DHX57	MCOLN1
CNPY3	SYT11	KDM3A	RAB3D
CNTLN	SYTL2	FN1	KIRREL2
CNTN1	TACC3	ARHGAP10	ZNF571
CNTN2	TARS	TMEM120A	SMG9
CNTN3	TARSL2	RNF19A	PPP1R13L
CNTN4	TAS1R2	MAN1B1	CCDC114
CNTN6	TBC1D17	CTNNA3	GRIN2D
CNTNAP1	TBK1	ACADSB	KIR3DX1
CNTNAP2	TBX15	HMBS	ZNF628
CNTNAP3	TBX20	TECPR2	ZSCAN5A
CNTNAP4	TCF20	FBN1	ZNF835
CNTNAP5	TCF3	PLCG2	NRSN2
CNTROB	TCF7L2	ESF1	SULF2
COA6	TCHHL1	MYT1	C20orf197
COBL	TCP1	FAM47A	CHCHD10
COG1	TDRD7	USP9X	CABP7
COG2	TFDP3	CFP	INPP5J
COG6	TGOLN2	ARID1A	ANKRD54
COG7	THBS4	FAAH	BRD1
COL10A1	THNSL1	S100A3	RBM10
COL14A1	THSD4	ADGRF5	WASF4P
COL16A1	THSD7A	PDXDC2P	STARD8
COL19A1	THSD7B	GPRASP2	GPC3
COL1A2	TIAL1	MAMLD1	PDZD4
COL20A1	TISP43	ERICH3	FLNA
COL21A1	TLR3	TRPC7	RERE
COL25A1	TMCO4	BACH2	BSDC1
COL3A1	TMEM132C	FZD1	MYSM1
COL4A1	TMEM140	VLDLR	SLC6A17
COL4A2	TMEM150B	LMX1B	PPM1J
COL4A3	TMEM212	CASP1	HAX1
COL4A5	TMEM56	HYOU1	ATP8B2
COL5A1	TMPRSS15	BDKRB1	PEAR1
COL5A2	TMTC3	FAN1	GPR161
COL5A3	TNFRSF10D	FMN1	FMO4
COL6A5	TNFSF14	CILP	CACNA1E
COL9A1	TNN	COLGALT1	NFASC
COLGALT1	TNRC6C	CFAP47	COG2
COMMD5	TOMM6	ADGRL4	OR2T1
COMMD7	TONSL	FLG2	KIDINS220
COPB1	TP53	CD1E	ASAP2
COPE	TP53I3	EGLN1	PSME4
COPG1	TPM4	METAP1D	POTEF
COPS2	TPP2	CPNE9	EPHA4
COPS3	TPR	HHATL	DIS3L2
COQ10B	TPTE2	ACKR2	CHRND
CORIN	TRAJ38	RAD54L2	MLPH
COX15	TRAM2	PPP2R3A	PASK
COX4I2	TRAV13-2	SLC22A7	SEC13
COX5B	TRAV3	MACC1	VILL
COX7A2L	TRAV8-7	TDRD7	NIT2
CP	TREML2	TESC	MYLK
CPA1	TRIM24	ATG2B	COL6A5
CPD	TRIM41	PEAK1	CCDC50
CPEB2	TRIM58	TELO2	CPEB2
CPEB3	TRIM6-TRIM34	TLCD1	AASDH
CPED1	TRIQK	ABCA9	FSTL5
CPNE1	TRMT2A	PGS1	PDCD6
CPNE3	TRO	CABP5	AHRR
CPNE4	TRPA1	ZIK1	MROH2B
CPNE9	TRPM1	PANK2	APC
CPO	TRPM3	MYBL2	ANKHD1-EIF4EBP3
CPPED1	TRPV5	RFC1	F13A1
CPQ	TRPV6	BMPER	ZBED9
CPS1	TSIX	KCNS2	IER3
CPSF4	TSPAN12	OR4D6	VWA7
CPSF7	TSPAN2	GRM5	ABCC10
CPT1A	TTC13	KDM5A	GJB7
CPT2	TTC24	B4GALNT3	PNISR
CPVL	TTC28	CD163L1	THSD7A
CPXM1	TTC7B	FUT3	GHRHR
CPXM2	TTF2	SNRPA	UPP1
CPZ	TUBB8	LPIN3	AGFG2
CR1	TYR	TRAPPC9	SLC45A4
CR1L	TYRO3	AFAP1L2	FAM205A
CRAT	TYW1	GUCY1A2	C9orf131
CREB3	U2SURP	IPO8	FAM120A
CREB3L4	UBE2F	NOS1	ABCA1
CREBBP	UBE2G1	MPP5	MAPKAP1
CRELD1	UBE3A	XAF1	EHMT1
CRIM1	UBTF	KRI1	CACNA1B
CRISP1	UGT2B27P	ZNF534	RIC8A
CRLF3	ULBP2	CECR2	TEAD1
CRLS1	UNC13B	MED12L	TTC17
CRMP1	UNK	ARHGEF1	EHBP1L1
CRTAC1	UPF2	MTMR11	LRP5
CRTAM	URB1	GLMP	MAML2
CRYBA1	USE1	HSPBAP1	ATF4P4
CRYBG3	USP28	PREX2	CACNA1C
CRYGD	USP38	GOLGA3	ADAMTS20
CRYL1	USP7	TCHHL1	MAP3K12
CRYZ	USP9X	ROBO1	HCAR2
CSAG2	UTP11L	ABI3BP	SFSWAP
CSAG3	VAMP1	CPED1	PSPC1
CSE1L	VAPB	ATP2B2	PDX1
CSF1	VASH2	CBLB	TBC1D4
CSF2RA	VAV1	UGT2B10	MYO16
CSF3R	VDAC1P1	SEC31A	GRK1
CSH1	VEPH1	UNC5C	FAM161B
CSHL1	VIMP	NPY2R	RPS6KA5
CSNK1A1	VN1R5	GRIK2	APBA2
CSNK1E	VPREB3	KIAA0408	MAPKBP1
CSNK1G3	VPS33B	DLX5	SCAPER
CSNK2A1	VSTM5	MYBPC3	TBC1D2B
CSPP1	VWCE	FLI1	IQGAP1
CSRNP2	WAC	KLHL1	RRN3
CSRP2BP	WBP11P1	IL21R	MYH11
CST7	WDR13	APLP1	GTF3C1
CSTF1	WDR76	ACTN4	ABCC12
CSTF3	WDSUB1	PHKA2	CNOT1
CTAGE1	WHSC1L1	CDK16	AARS
CTC-231O11.1	WSB1	SDF4	ADAMTS18
CTCF	WWP1	SCNN1D	PABPN1L
CTCFL	XPNPEP2	MTHFR	ALOX15B
CTD-2026D20.3	XRCC2	PRAMEF14	SLC5A10
CTGF	XRN1	CELA2A	KRT37
CTGLF11P	YIPF6	UBXN11	RNF43
CTNNA1	YY1AP1	KIAA1522	UBE2O
CTNNA3	ZBBX	INPP5B	JMJD6
CTPS2	ZBED8	POMGNT1	TMC8
CTR9	ZC3H12A	TTLL7	USP36
CTSD	ZC3H13	ZNF326	IMPA2
CTSL	ZCCHC2	ARHGAP29	CACNA1A
CTSS	ZDHHC11	CSF1	NWD1
CTSV	ZEB2	SETDB1	ZNF737
CTTNBP2	ZFAND5	C1orf68	ZNF541
CTTNBP2NL	ZFPM2	RRNAD1	PLEKHA4
CTU2	ZMIZ1	OR6N1	TEAD2
CUL1	ZMYM4	CADM3	CACNG7
CUL2	ZNF106	MYOC	SSTR4
CUL4A	ZNF17	QSOX1	TP53INP2
CUL5	ZNF22	MAPKAPK2	EPB41L1
CUL7	ZNF251	C2orf16	SLC9A8
CUX1	ZNF277	PCYOX1	KRTAP10-9
CWC27	ZNF285	POLR1B	SYN3
CWF19L2	ZNF292	LIMS2	MBTPS2
CXCL1	ZNF33B	TUBA3E	KDM5C
CXCL2	ZNF341	TRAK2	ZC3H12B
CXCL8	ZNF385B	UNC80	NLGN3
CXCR4	ZNF407	SSUH2	POU3F4
CXorf40B	ZNF433	XCR1	AFF2
CXorf57	ZNF486	SMARCC1	PNMA5
CXorf58	ZNF502	TMEM89	ARHGAP4
CYB561D2	ZNF526	PRKAR2A	TAS1R2
CYB5A	ZNF528	ACTR8	RFX8
CYB5R1	ZNF536	ACOX2	LRRFIP1
CYBRD1	ZNF541	TMPRSS7	NR2E1
CYFIP1	ZNF547	HEG1	LPA
CYLC1	ZNF561	KLF15	CHRM2
CYLD	ZNF582	UROC1	TLE4
CYP11B2	ZNF600	TRH	DNMBP
CYP17A1	ZNF676	SLCO2A1	UBQLNL
CYP27B1	ZNF721	WDR49	SBF2
CYP27C1	ZNF761	MECOM	BRCA2
CYP2A7	ZNF77	EPHB3	KLK8
CYP2B6	ZNF770	PDE6B	ZNF613
CYP2C8	ZNF844	SLC2A9	LRP5L
CYP2D6	ZNF85	LGI2	KREMEN1
CYP2J2	ZNF91	SLC25A31	IQSEC2
CYP2S1	ZRANB1	SETD7	PANK4
CYP2W1	ZSWIM8	NIPBL	DDX20
CYP39A1		PCDHB10	ENAH
CYP3A7		ARAP3	RASGRP3
CYP4A11		RBM27	SLC15A2
CYP4F11		TNIP1	HIST1H4L
CYP4F12		ATXN1	OSBPL3
CYP7A1		ENPP3	C9orf64
CYP7B1		EGFR	BAZ2A
CYR61		TBL2	DHRS12
CYSLTR1		PON1	RPGRIP1
CYSLTR2		GAL3ST4	ABCA8
DAAM1		FAM185A	ZNF91
DAAM2		HIPK2	GPR3
DAB1		DENND2A	ERVMER61-1
DAB2		GIMAP1	GPR137B
DACH1		CYP7A1	DHX30
DAGLA		DENND3	ERC2
DALRD3		CCDC180	ATP13A4
DAND5		GALNT12	ASL
DAO		LHX6	AGBL3
DAP3		FAM102A	HAS2
DAPK1		LRRC8A	MBNL2
DCAF11		COL5A1	SLC28A2
DCAF12		EXD3	STAT5A
DCAF17		SYNPO2L	FAM47C
DCAF4L2		VWA2	SYCE1
DCAF6		PTDSS2	CACNB1
DCAF8L1		RPLP0P2	IGSF9
DCC		DAGLA	XKR4
DCDC1		PRMT8	NEDD4L
DCLK2		TARBP2	CHRNB2
DCP1B		NFE2	HDLBP
DCTN1		DNAJC14	ATP2A1
DCTN2		ATP7B	ZNF512
DCUN1D1		HOMEZ	PDLIM7
DCX		SAMD4A	HLA-F
DDB1		PGF	OR4X2
DDHD2		SEL1L	MYH7
DDR2		TTC7B	TSC2
DDX18		KLC1	SRP68
DDX26B		BMF	EXOC7
DDX27		RMDN3	MORC2
DDX39A		MYO1E	FBLN1
DDX42		ANPEP	CCDC22
DDX43		MPG	AGO4
DDX55		ACSM1	CSF3R
DDX58		MMP15	ANKRD35
DDX59		CDH1	SHE
DDX60L		MLKL	MNDA
DECR2		CNTNAP4	F5
DEDD		TRPV3	SLC9A2
DEFB1		SLC52A1	TBCCD1
DEFB112		POLR2A	SEMA3C
DEFB121		ELAC2	SMARCA2
DEFB126		SMCR8	SPATA31A7
DEGS1		CRYBA1	GSPT1
DENND1A		ACACA	CEP89
DENND2A		PTGES3L-AARSD1	HEATR5B
DENND3		GRIN2C	TMEM212
DENND4A		ARMC7	MICB
DENND4B		CBX4	DHX8
DENND4C		ATP8B3	PALM
DENND5A		CACTIN	HSPA14
DENND5B		MCOLN1	NUDT3
DENND6A		ELAVL3	NEMF
DEPDC5		CYP4F12	TMEM106A
DGCR14		TMEM59L	PPP1R10
DGCR2		WDR88	PROSER2
DGKD		ZNF571	NBEAP1
DGKE		YIF1B	BCAS1
DGKG		PAF1	ZNF518B
DGKI		CCDC114	SOBP
DGKK		ZNF628	USP42
DHCR24		RFPL4A	GRB10
DHPS		ZNF835	ERMP1
DHRS13		TRIM28	GZMH
DHRS2		NRSN2	KIAA2013
DHRS7B		ACSS1	PIP5K1A
DHTKD1		SUN5	C2orf78
DHX15		CNBD2	CNTN6
DHX30		ADIG	FGD5
DHX35		SULF2	MYH15
DHX38		IFNAR2	PKD2
DHX57		INPP5J	COL23A1
DHX9		ZNF182	HIST1H2AA
DIAPH1		FTSJ1	PDE10A
DIAPH3		TRO	HIP1
DICER1		SLC6A8	UQCRB
DIEXF		KY	TBC1D31
DIP2A		HIST1H3B	AGAP9
DIP2C		GREB1L	GRID1
DIS3L		GPR153	EPS8
DIS3L2		RERE	CLIP1
DIXDC1		MAP3K6	NPAS3
DKK3		BSDC1	AREL1
DLAT		ORC1	EIF2AK4
DLC1		SLC1A7	ZNF106
DLEC1		CACHD1	ERCC4
DLG1		WLS	NAGS
DLGAP1		WDR47	TMX3
DLGAP5		BCL9	NCOA6
DLL3		SLC39A1	ZMYND8
DLX5		HAX1	APOBEC3B
DMC1		IL6R	PTCHD1
DMGDH		PYGO2	PLXNB3
DMPK		DAP3	ITGA10
DMRT2		FCRL2	ITIH4
DNAH12		IFI16	CLSTN2
DNAH14		GPR161	TDRD9
DNAH6		KIFAP3	ZNF415
DNAI1		FMO4	MOGS
DNAJA4		NPL	PDGFRA
DNAJB2		NAV1	ZNF827
DNAJB5		KDM5B	ADAMTS19
DNAJB6		CNTN2	OR4M1
DNAJC13		IKBKE	MYH10
DNAJC14		TRIM67	EPN2
DNAJC30		SIPA1L2	DNAJC6
DNAJC5B		ASAP2	NCSTN
DNAJC6		ATP6V1B1	VWA3B
DNAJC9		NPAS2	KLHL24
DNALI1		CKAP2L	MRFAP1
DNM1		POTEF	KCNQ5
DNM1P34		WIPF1	SRRT
DNM1P47		MYO1B	SMTNL1
DNM3		SLC4A3	HEATR5A
DNMBP		DGKD	NDRG4
DNMT1		SEC13	BCAT2
DNMT3A		KCNH8	MED15
DNTTIP2		VILL	SMC1B
DOCK1		LMOD3	ZIC4
DOCK4		PDZRN3	NOP2
DOCK5		NIT2	AMDHD1
DOCK9		TRAT1	TEP1
DOK2		EPHB1	EPAS1
DOLPP1		PCCB	SEL1L3
DONSON		TM4SF1	GJA1
DPAGT1		P2RY1	OR10H1
DPCR1		PLCH1	LILRB2
DPEP3		FNDC3B	VSTM5
DPH5		CPZ	SLTM
DPP8		CPEB2	ACAP1
DPPA2		APBB2	ZNF77
DPY19L1		ZGRF1	LRRC8C
DPY19L2		FAM160A1	SCN9A
DPY19L2P1		AHRR	KLHL6
DPY19L2P2		KIAA0825	OR2J2
DPYSL3		ANKHD1-EIF4EBP3	HDAC9
DPYSL5		FCHSD1	KCNK4
DRAM1		ATP10B	PRDM7
DRC1		VWA7	MYH8
DRD1		ZBTB22	TUBB4A
DRICH1		TBC1D22B	MOV10L1
DROSHA		ABCC10	PDE11A
DSC3		COL10A1	RBM12B
DSCAM		PLEKHG1	ERN2
DSCAML1		QKI	CHD9
DSG3		ABCB4	PRAMEF20
DSN1		ZNF800	ZNF513
DSPP		C8orf74	SLC4A5
DSTYK		ERLIN2	FOLH1
DTX3		SPIDR	MROH8
DUOX2		SLC45A4	CLDN2
DUS1L		ZNF16	COMMD7
DUS2		GRIN3A	PASD1
DUSP2		MAPKAP1	ARNT
DUSP7		USP20	KHDRBS3
DYNC1H1		CACNA1B	NANOGNB
DYRK3		AKR1C1	RNF40
DYRK4		ASB13	CTAGE1
DYX1C1		MRC1	SERTAD4
DZANK1		PARGP1	SNTG2
DZIP3		ZNF518A	MAP3K3
E2F7		ZDHHC16	GPR156
E2F8		PI4K2A	FAM71B
EAF1		CHST15	AXIN1
EAPP		PTPRE	AFG3L1P
ECE2		CARS	ADAM11
ECI2		PAMR1	LYPD5
ECM1		C11orf49	FMR1NB
EDAR		SPI1	MAGEA12
EDC3		OR8H2	MTOR
EDEM2		GANAB	CFAP57
EDIL3		NRXN2	TARSL2
EEA1		MAP3K11	ZBTB8B
EEF1A1		KRTAP5-9	KCTD3
EEF1G		SYTL2	HIST1H2BK
EEF2K		MAML2	PDE6C
EFCAB14		GRAMD1B	INTS5
EFCAB3		KCNA5	BATF2
EFR3A		PRB3	LRRC4B
EFTUD1		ETV6	PGD
EGFL6		ADAMTS20	TOR1AIP1
EGFLAM		SLC38A1	NUP153
EGFR		PSPC1	ACVR1B
EGLN1		MYO16	ATG2A
EGR1		GRK1	CHRNB4
EHBP1L1		PCK2	SPPL2B
EHD1		DLGAP5	SERTAD3
EHMT1		FAM161B	EPS8L3
EI24		NRXN3	SHISA4
EIF2AK1		IGHG1	DCUN1D4
EIF2AK3		SLC24A1	RASGEF1C
EIF2AK4		HEXA	PUS7
EIF2B5		ADAMTS17	SHARPIN
EIF3D		ZC3H7A	OR52W1
EIF3G		IL4R	ST5
EIF3I		TAOK2	AXL
EIF3L		KAT8	FAM171B
EIF3M		CNOT1	XKR5
EIF4A1		ZNF821	PRDM2
EIF5B		ADAMTS18	KIAA0319L
ELAC2		PABPN1L	SNIP1
ELAVL3		ACSF3	IPO13
ELF1		PRPF8	SLC6A9
ELFN1		TNK1	CHD1L
ELK1		TRPV2	ARHGAP30
ELMO2		ALDH3A1	ABL2
ELOVL3		DHRS13	PROX1
ELOVL5		KRT37	TP53BP2
ELP5		ATP6V0A1	TPO
EMBP1		UBTF	GREB1
EMC2		MRC2	DCTN1
EMC3		2021-03-10	BOLL
EMC9		DUS1L	SCLY
EML3		SETBP1	DLEC1
EML5		ZNF236	CACNA2D2
EML6		RNF126	DPPA2
EMP1		PPAN-P2RY11	C4orf50
ENAM		NWD1	TENM2
ENKUR		ANO8	CNOT6
ENO3		ZNF676	ZNF76
ENOSF1		LRP3	XPO5
ENOX1		PSG6	SEMA3A
ENPP1		CKM	TRRAP
ENPP3		ZNF541	UBN2
ENPP5		PLEKHA4	GSR
ENSA		TEAD2	RUNX1T1
ENTHD1		NUP62	CCNE2
ENTHD2		ZNF329	NOL6
ENTPD2		SSTR4	RECK
ENTPD5		NOL4L	FOXD4L4
ENTPD7		MMP24	PGM5
ENTPD8		SLC9A8	FRMPD2
EP300		PCMTD2	PPRC1
EP400NL		ITSN1	MADD
EPB41L1		RCAN1	PCF11
EPB41L3		KRTAP10-9	ROBO3
EPB41L5		TPST2	UBE3B
EPC1		C22orf42	CCDC63
EPC2		SYN3	PGAM5
EPHA3		GGA1	FARP1
EPHA4		SOX10	COL4A1
EPHA6		WWC3	NYNRIN
EPHA7		BCOR	MAP3K9
EPHB1		KCND1	IGHV3-53
EPHB2		TSPYL2	LCMT2
EPHB3		KDM5C	PRSS21
EPHB6		NHSL2	POLR3E
EPN2		POU3F4	TSNAXIP1
EPRS		PCDH11X	EIF4A1
EPS15		AMOT	IKZF3
EPS8L1		ATP1B4	CBX8
EPSTI1		BCORL1	CCDC68
EPX		ARHGAP4	SAFB2
EQTN		PLXNA3	PSG2
ERBB2		TAS1R2	IZUMO1
ERBB3		PPM1B	SIGLEC8
ERBB4		RFX8	AIFM3
ERC1		CNTNAP5	PPIL2
ERC2		TTC21A	SUPT20HL1
ERCC5		MAGI2	VEPH1
ERCC6		FNTB	FRMPD1
ERCC6L		GATM	CDK12
ERGIC3		ADCY9	TCF7L1
ERI2		QRICH2	MPP7
ERICH3		CEACAM21	MPEG1
ERLEC1		KREMEN1	TUBGCP4
ERLIN2		IQSEC2	KRT9
ERMP1		RBMXL1	CEACAM8
ERN2		SYT11	PHACTR4
ERVMER61-1		PPFIA4	VN1R2
ERVW-1		HNRNPA2B1	CASP7
ESAM		FOXP2	ACCSL
ESCO1		DPP6	CD9
ESF1		HRAS	MAGEC2
ESPL1		HBG2	GPLD1
ESPN		RB1	GSTA5
ESRP1		RPGRIP1	LOXL1
ESRP2		ZNF91	PSG11
ESRRG		HPN	CRX
ETNK1		ZNF600	ITGA6
ETS2		DSCR10	EIF2B5
ETV3		VDAC1P1	PAXIP1
ETV3L		GPR137B	UBTFL1
ETV5		M1AP	OR10G9
ETV6		DHX30	DYRK4
ETV7		MTMR12	KRT20
EXD3		CDC14C	SH3D21
EXO1		SND1	GALNT13
EXOC1		MBOAT4	NEK10
EXOC4		DCAF12	PCDHGB5
EXOC6		RBM14	JARID2
EXOC7		SGPP1	ANKRD6
EXOSC10		NTRK3	SGMS1
EXOSC2		CDH11	OR52M1
EXOSC8		SYMPK	ZC3H12C
EXPH5		FAM47C	NCAM1
EXT2		MTR	POU2F3
EYA1		SOS1	DUOX1
EYS		KIR2DL1	PHKB
EZH2		PRAMEF7	FXR2
F10		PRRT4	SMARCE1
F11		TFDP1	GSS
F13A1		KIAA0895	MUC1
F2		ZFPM2	FSIP2
F5		SIPA1	ZFR
F8		ASXL1	OR51A7
F9		LAMC1	GUCY2C
FAAH		HDLBP	ESPL1
FADS1		IGSF21	PHLPP2
FADS2		SEC16B	NLRP7
FAF2		TRMT61B	TRIM43
FAHD2B		LOXL3	CFAP54
FAM101B		SCN11A	LOXHD1
FAM102A		DCLK2	SF3B1
FAM118B		HLA-F	PCDHGB3
FAM120A		SRPK1	GPI
FAM120C		CACNA2D1	USP24
FAM122B		CNTNAP2	AHCYL1
FAM126B		FAM135B	POU1F1
FAM129A		ST8SIA6	HRG
FAM129B		GFRA1	PCDH10
FAM131A		MCRS1	C6orf118
FAM134B		CHRM5	TERF2
FAM134C		KCNH6	PLCD3
FAM135A		PHLPP1	EPX
FAM135B		PSG4	ALPK2
FAM13B		TTC3	ADGRE4P
FAM13C		CCDC22	PSENEN
FAM153B		MAGEC1	CST7
FAM155B		AGO4	RBM12
FAM160A1		CSF3R	EPB41L5
FAM160B1		F5	NPY6R
FAM161A		KLF11	KIFC2
FAM161B		RARRES1	MYO1C
FAM162A		TBCCD1	GJB5
FAM166A		HMGXB3	EIF2AK1
FAM166B		SNAP91	TUBA1B
FAM168B		IQUB	EPS8L1
FAM171B		SMARCA2	CNTNAP3
FAM173B		PRICKLE1	STX8
FAM179A		HELZ	TOR1AIP2
FAM179B		ALDH5A1	CDCA7L
FAM184A		PRSS1	B3GALT5
FAM185A		NTF3	SAFB
FAM186A		SPG7	PRRT3
FAM188A		PALM	AIG1
FAM188B		SYNE4	DAPK2
FAM193A		APP	CDK5RAP3
FAM200B		PTPRB	JAG1
FAM205A		WHAMM	MPP1
FAM208A		ZNF671	GTF2IRD2B
FAM217A		TRIT1	PRLHR
FAM21C		RIMS2	RBM19
FAM227A		NEMF	POTEB3
FAM35BP		MIIP	MRPL28
FAM46A		LRRC40	TMEM132E
FAM46C		DIAPH1	SSBP4
FAM46D		PPP1R10	CDHR4
FAM47A		CLIC1	TLR3
FAM47B		PGK2	REN
FAM47C		CASP5	TTC13
FAM57B		BCAT1	TRIM41
FAM58BP		MIR154	SPON1
FAM63B		NBEAP1	GOLGA6L17P
FAM69C		SCPEP1	TMEM150B
FAM71B		PSMC4	MAP3K15
FAM71E1		BCAS1	CEP126
FAM71F2		PI4KB	POSTN
FAM81B		ISOC1	CYP4X1
FAM83B		USP42	FMNL2
FAM86B1		NIN	TACC3
FAM91A1		ITGA11	PPEF2
FAM96B		MRPL45	AGAP5
FAM98A		ZNF878	KRT82
FAN1		ATF5	APAF1
FANCB		CD34	PAPOLA
FANCD2		GPAT2	CLTC
FANCF		GTF3C3	DDX5
FANK1		CNTN6	RPS14
FARP1		MAP4	CYP2J2
FARP2		PCDHB14	CAPN2
FARSB		COL23A1	ITIH1
FASTKD1		PHACTR1	SYNPO2
FASTKD3		SUGCT	NT5E
FAXDC2		CSPP1	UBE2R2
FBL		TMEM65	TSPAN32
FBLN1		SLC25A16	CMAS
FBLN2		GRID1	RXFP2
FBN1		OR5M1	CEACAM5
FBXL13		CWF19L2	TGM2
FBXL4		A2ML1	OPHN1
FBXO11		EPS8	SYDE2
FBXO21		CLIP1	CR2
FBXO24		HECTD1	RMDN2
FBXO28		NPAS3	EPHA5
FBXO43		HSP90AA1	NDUFAF4
FBXO44		UACA	ADGRG6
FBXO45		NOMO1	CSTF2T
FBXW7		FN3KRP	ARGLU1
FCER1A		NINL	NXN
FCGR1A		NCOA6	ZNF253
FCGR3B		SLC12A5	ZNF493
FCGRT		TRAPPC10	ZHX3
FCHSD1		CLTCL1	ABCB7
FCHSD2		PI4KA	GYPB
FCRL2		MCAT	CCDC89
FCRL4		STS	ZSCAN5B
FCRL5		FAM9A	PRDM9
FEM1C		EFHC2	ATP2B3
FER		C1orf94	CASP8AP2
FER1L5		ITGA10	PTBP3
FERD3L		RPRD2	C9orf163
FEZF2		UCK2	ESYT1
FFAR4		DHRS2	CDH26
FGA		ZNF415	C4BPA
FGD1		KIAA1841	SHPRH
FGD2		ARMC8	NUP210L
FGD4		ARRDC3	STK32A
FGD6		ASPH	PTPDC1
FGF11		SYK	ZNF598
FGF6		PNLIPRP3	GRIK1
FGF7		KRT85	RFPL2
FGF8		OR4M1	OTC
FGFBP1		EPN2	SLCO4A1
FGFR1		PRAMEF17	SLC51A
FGG		DNAJC6	DNAJB5
FHAD1		HHIPL2	KRT27
FHL1		VWA3B	CEP63
FHL3		TOPAZ1	PDE2A
FHOD3		FRG2C	IGSF9B
FIG4		RHO	FBXO44
FIGF		PCDHB9	CNGA2
FITM1		SIM1	CARD6
FKBP15		SVIL-AS1	PCDHGB4
FKBP2		TSPAN31	FBXO43
FKBPL		HEATR5A	PACS1
FLAD1		CASKIN1	CAPN12
FLG2		CLEC10A	VAC14
FLI1		BCAT2	RGPD8
FLNA		NSFL1C	TNFSF14
FLT1		GTPBP1	POM121L4P
FLT3LG		DOCK9	AUP1
FLVCR1		TEP1	ACVR1
FMN1		PNPLA6	VAV1
FMN2		GJA1	ZNF844
FMNL3		FGFR2	TTC24
FMO4		DCAF8L1	MSH6
FMO5		PRSS35	IST1
FMR1NB		ZSWIM8	PRR11
FN1		CDHR1	CYP2A13
FNBP4		ACAP1	ATAD3B
FNDC3A		ITGA2B	NBPF14
FNDC3B		PBRM1	GLUL
FNDC7		DAB2	PCDHB7
FNIP2		OR2J2	SOHLH1
FNTB		IMPG1	VRTN
FOPNL		KLHDC4	LRRC74B
FOXA2		NELFCD	IMMT
FOXC1		MOV10L1	PSPH
FOXC2		USP21	SCAF11
FOXD4L4		RBM12B	KIF1C
FOXG1		TJP1	EOGT
FOXM1		LSM4	PLAC9
FOXRED1		ZNF473	MANSC4
FRG2C		COL11A1	TNRC6C
FRMD5		SLC4A5	ANKRD12
FRMD7		IFITM10	LIG1
FRMPD2		C11orf80	GBP7
FRRS1		MROH8	TMEM178A
FRYL		USP10	TMEFF2
FSCB		RGSL1	STAG1
FSHB		ADAMTS2	ANKRD17
FSHR		EPHA7	DIXDC1
FSIP1		EI24	TSC22D1
FSIP2		RNF40	TEPP
FSTL4		NCEH1	LRRC37B
FSTL5		RASA3	SECTM1
FTSJ1		PRAMEF4	WDR62
FTSJ3		OTOA	ZNF543
FUBP1		SLC4A11
FURIN		SYNDIG1
FUT3		ALPP
FXR1		CRELD1
FXYD5		GPR156
FXYD6-FXYD2		IL6ST
FYB		FAM71B
FYCO1		CYP2W1
FZD1		ABCB5
FZD3		AMBRA1
FZR1		NAV3
G6PC2		LYPD5
GAA		NCOA3
GAB3		MAGEA12
GABBR2		MTOR
GABPA		CFAP57
GABPB2		SNX17
GABRD		SPHKAP
GAL3ST4		TRPM1
GALE		BPIFA3
GALM		SLC4A10
GALNT10		ALDH18A1
GALNT12		INTS5
GALNT2		GDPGP1
GALNT5		CA5A
GALNT8		LRRC4B
GALNTL5		PTPRA
GANAB		STARD7-AS1
GAR1		NUP153
GAREML		PRG2
GART		ARL11
GATM		CAMTA2
GATSL2		SPPL2B
GBA2		EPS8L3
GBE1		DYTN
GBF1		ETV1
GBP1		MAT1A
GBP3		ST5
GBP4		RTN3
GBP7		AGBL1
GC		KIF6
GCC2		TMC2
GCGR		PRDM2
GCLC		PLA2G2F
GCM2		WDTC1
GCN1L1		FHL3
GCNT4		CRYZ
GDA		ADAMTSL4
GDAP1		LYSMD1
GDAP2		ARHGAP30
GDF3		NDUFS2
GDF9		LAMB3
GDPD1		TP53BP2
GDPD5		SLC35F3
GEMIN5		KHK
GEMIN8		FAM161A
GFOD2		USP39
GFPT2		FAHD2B
GFRA1		IWS1
GFRAL		CYBRD1
GGA1		HNRNPA3
GGPS1		DLEC1
GGT1		SCN5A
GHRHR		VIPR1
GIGYF1		PCBP4
GIMAP1		HTR3E
GIMAP4		DGKG
GIMAP6		C4orf50
GIMAP8		PF4V1
GIN1		NAIP
GINS3		PCDHA4
GIPR		GEMIN5
GJA1		RNF8
GJA5		DAAM2
GJB5		PMS2
GJB7		GLI3
GK		SEMA3A
GK2		CTTNBP2
GK5		WASL
GLB1L2		TMEM68
GLDC		RUNX1T1
GLI3		ENTPD8
GLT8D1		DHTKD1
GLTSCR1L		OIT3
GLUL		SF3B2
GLYATL2		PCF11
GMDS		TIMM8B
GMEB2		ROBO3
GMFG		PZP
GNA11		ANO4
GNAQ		HVCN1
GNB1		ENOX1
GNB5		ATP4B
GNE		PACS2
GNGT1		LCMT2
GNL2		MAN2A2
GNL3L		TSNAXIP1
GNPAT		SF3B3
GNPTAB		NLRP1
GOLGA1		HOXB13
GOLGA4		ANKFN1
GOLGA6L9		CEP112
GOLGA8G		CBX8
GOLGA8Q		ABCA7
GOLIM4		PIK3R2
GON4L		IZUMO1
GOPC		SIGLEC8
GORASP1		TNNI3
GOT1L1		BFSP1
GPALPP1		PYGB
GPATCH8		WFDC5
GPC2		SLC37A1
GPC3		ASCC2
GPC6		TRIM58
GPD2		COL25A1
GPER1		TCF7L1
GPI		MPP7
GPKOW		SIGLEC15
GPNMB		PHACTR4
GPR137		PHC3
GPR137B		ACOX3
GPR153		KLHL38
GPR156		GRIN2B
GPR161		SBSN
GPR171		VN1R2
GPR174		RFPL4AL1
GPR180		ACCSL
GPR183		GTF2E1
GPR3		CPE
GPR34		SPEF2
GPR63		STAG3
GPRASP1		RPL3L
GPRC5B		MED12
GPRC6A		PLCL1
GPSM2		STT3B
GPT2		EIF2B5
GRAMD1B		KCND2
GRAMD4		SVOPL
GRB10		KDM7A
GRB14		PAXIP1
GRB2		DYRK4
GRB7		KNTC1
GREB1		MCF2L
GREB1L		ANGEL1
GRHL2		SH3D21
GRIA3		CLCC1
GRID2		LRRC71
GRIK2		NEK10
GRIK3		SLC23A1
GRIN2A		BTN1A1
GRIN2B		ANKRD6
GRIN2C		RNF32
GRIN2D		YTHDF3
GRIN3A		NCAM1
GRIPAP1		BEST3
GRK1		WSCD2
GRM3		CES1
GRM5		SMARCE1
GRM6		SIGLEC9
GRM8		GSS
GRXCR1		MUC1
GSAP		NR3C2
GSDMA		RMND1
GSPT1		FERD3L
GSPT2		LDLRAD3
GSR		GUCY2C
GSTA1		ESPL1
GTF2H3		PHLPP2
GTF2I		ATXN1L
GTF2IRD1P1		INSR
GTF2IRD2		RAD23A
GTF2IRD2B		FBL
GTF3C1		TSKS
GTF3C2		NLRP7
GTPBP1		MASP2
GTPBP3		TMEM18
GUCY1A2		SPAST
GUCY1B3		RBM24
GUCY2C		PLCE1
GUCY2D		GPRC5B
GUCY2F		SERPINB3
GYG2		ZNF100
GZMA		ZNF181
GZMH		HRC
H2BFWT		ETS2
HACE1		ABL1
HADHA		TMPO
HAND2		LPIN2
HAO2		USP24
HAS2		AHCYL1
HAUS7		RNPEP
HAVCR1		OR2L8
HAX1		C4orf51
HBA2		MRS2
HBP1		CEP162
HBS1L		SLC18B1
HCAR2		C6orf118
HCAR3		ESRP1
HCFC1		UCP2
HCP5		IKBIP
HCRTR2		CDH8
HDAC2		EPX
HDAC6		ZNF180
HDAC9		KLK13
HDGFRP3		PACSIN2
HDLBP		SLC9A6
HDX		CCNL1
HEATR1		NPY6R
HEATR5A		HK1
HECTD1		MYO1C
HECW1		DYRK1A
HECW2		TAGLN2
HEG1		NGLY1
HELB		FXR1
HELLS		RANBP17
HELQ		CYP2D6
HELZ		SWT1
HEPACAM2		MCTP1
HEPH		STX8
HEPHL1		LIMK2
HERC3		BRPF3
HERC5		CDCA7L
HEXA		RNF10
HGD		GALE
HHATL		PLXNC1
HHIPL2		SAFB
HIAT1		SEMA4A
HIBCH		PRRT3
HIF3A		AIG1
HIPK1		RAET1K
HIPK2		HHLA1
HIRA		CDC5L
HIST1H1T		GTF2IRD2B
HIST1H2AJ		SLC18A3
HIST1H2AL		POTEB3
HIST1H2BA		SLC13A5
HIST1H2BB		NELFE
HIST1H2BC		CFAP43
HIST1H3A		TBK1
HIST1H3B		GOLGA6L17P
HIST1H3I		ALOX12B
HIST1H4E		RSAD1
HIST1H4L		MAP3K15
HIST2H2AC		ZXDC
HIVEP2		C1orf116
HK3		FMNL2
HLA-C		RRAGD
HLA-DMB		QSOX2
HLA-E		KRT82
HLA-F		RPS2
HLCS		DDX17
HLF		MYRIP
HLTF		IDO1
HMBS		DIAPH3
HMCN2		FAM120C
HMGCLL1		CAPN2
HMGCR		VRK2
HMGCS2		NT5E
HMGXB3		STK31
HMHA1		SERPINE1
HNRNPA3		PI15
HNRNPCL1		CTR9
HNRNPF		OR5D14
HNRNPKP3		SDCBP2
HNRNPU		TGM2
HNRNPUL1		EIF3I
HOMEZ		CR2
HOOK1		RAB3GAP2
HOXB13		AKT3
HOXB3		OR14I1
HOXD1		RMDN2
HOXD13		UGT2B11
HPGD		SLC17A4
HPR		ADGRG6
HPS3		HOXA4
HPSE		TRPS1
HPX		ANO2
HRAS		NXN
HRASLS		MYO1D
HRC		KRT26
HRG		ZNF257
HS2ST1		ZHX3
HS6ST2		CUL4B
HSD17B4		C12orf42
HSD3B1		ZSCAN5B
HSD3B2		ZNF586
HSF5		TBC1D10A
HSP90B3P		GCAT
HSPA12A		SATL1
HSPA13		CHCHD5
HSPA14		SPICE1
HSPA2		OR51Q1
HSPA4		FAM227A
HSPA6		PTPRF
HSPA8		THSD7B
HSPBAP1		OGG1
HTATSF1		SH3BP5
HTR1E		GLB1
HTR2A		ERG
HTR3E		TSPAN2
HTR5A		MPP4
HTRA1		ATXN7
HUWE1		NBN
HVCN1		C9orf163
HYAL4		DLG2
HYALP1		ESYT1
HYOU1		MMP17
IDE		SMURF2
IDH3A		NOL11
IDO1		HOOK2
IER3		USE1
IFFO1		PTPRT
IFI16		NEK11
IFI44		PRR23B
IFI44L		ANXA3
IFNA7		ADPRHL1
IFNAR2		LIPH
IFNE		GLIS3
IFNG		SOX15
IFT80		RIT1
IGDCC4		USP19
IGF2BP2		DNAJB5
IGF2R		IL27
IGFL4		CDK5RAP1
IGFN1		NDP
IGHE		APCS
IGHG1		PDE2A
IGHMBP2		IGSF9B
IGHV1OR21-1		AACS
IGHV3-15		ARHGAP17
IGHV3-53		FBXO44
IGHV3-74		KLKB1
IGHV4-28		ODF2
IGHV4-31		HNRNPKP3
IGKV1-5		SF1
IGKV1D-13		SERPINA11
IGKV1D-42		KRTAP10-6
IGKV1OR2-118		CASD1
IGKV2-24		CAPN12
IGKV3-15		SLC25A25
IGKV3-7		VPS4B
IGKV5-2		SEC23B
IGLC3		RGPD8
IGLL5		TREML2
IGLV3-32		ZNF407
IGLV5-45		TNFSF14
IGSF1		ATP4A
IGSF11		ZNF526
IGSF21		KCNN3
IGSF22		ASTL
IGSF3		LRGUK
IGSF8		CA9
IGSF9		PDE3B
IGSF9B		TYRO3
IK		PAFAH1B3
IKBIP		TMCO4
IKBKE		OLFML3
IKZF3		OR2T3
IKZF5		PELI1
IL11RA		LINC00471
IL17F		PM20D2
IL17RE		FCN1
IL1RAP		MEGF11
IL1RAPL1		PRR11
IL1RL2		OCSTAMP
IL21		GABRD
IL21R		COL16A1
IL27		NBPF14
IL2RA		GALNT2
IL2RB		LTF
IL2RG		BNC2
IL37		CHRFAM7A
IL3RA		P3H3
IL4R		SCAF11
IL5RA		KIF1C
IL6R		WSB1
IL6ST		EOGT
IL7R		VPS33B
ILF2		SALL1
ILF3		NF2
IMPA2		JADE3
IMPDH1		EIF2AK3
IMPG1		STAG1
IMPG2		TRDN
INADL		OR4K15
INCENP		OR1A1
INMT		DAND5
INO80		FOXA2
INO80C
INO80D
INPP4B
INPP5A
INPP5B
INPP5J
INSR
INTS2
INTS3
INTS6
INTS7
INTS8
IP6K1
IPO13
IPO8
IQCB1
IQCE
IQGAP1
IQGAP3
IQSEC2
IQSEC3
IQUB
IREB2
IRF2
IRF3
IRF5
IRS4
ISOC1
ITGA1
ITGA10
ITGA11
ITGA4
ITGA6
ITGA8
ITGA9
ITGAD
ITGAL
ITGAV
ITGB1BP1
ITGB2
ITGB5
ITGB6
ITGB8
ITIH1
ITIH3
ITIH4
ITIH5
ITIH6
ITLN2
ITM2B
ITPR2
ITSN1
ITSN2
IWS1
IZUMO1
IZUMO1R
JAK2
JAK3
JAKMIP1
JAKMIP2
[truncated: 2,809 more rows]

## Sheet: Table S4
Supplementary Table 4: Overview of Patient Genome Profile
BN_Code	Tumor_Sample_IDs	Reported_Location	% African Ancestry (STRUCTURE)	% European Ancestry (STRUCTURE)	Total Number of Nonsilent Mutation	Total Number of Copy Number Segments
BN01	KTNBMMUJD_0013	Barbados	0.87	0.13	1271	667
BN02	KTNBMMUJD_0025	Barbados	0.913	0.087	846	752
BN03	KTNBMMUJD_0023	Barbados	0.988	0.011	817	722
BN04	KTNBMMUJD_0016	Barbados	0.901	0.099	657	843
BN05	KTNBMMUJD_0018	Barbados	0.84	0.16	655	747
BN06	KTNBMMUJD_0109	Barbados	0.956	0.044	556	818
BN07	KTNBMMUJD_0108	Barbados	0.962	0.038	798	618
BN08	KTNBMMUJD_0010	Barbados	0.729	0.271	578	622
BN09	KTNBMMUJD_0116	Barbados	0.961	0.039	807	626
BN10	KTNBMMUJD_0120	Barbados	0.999	0.001	677	839
BN11	KTNBMMUJD_0111	Barbados	0.924	0.077	592	824
BN12	KTNBMMUJD_0106	Barbados	0.854	0.146	683	823
BN13	KTNBMMUJD_0101	Barbados	0.993	0.008	624	718
BN14	KTNBMMUJD_0112	Barbados	0.997	0.003	457	867
BN15	KTNBMMUJD_0104	Barbados	0.93	0.069	516	470
BN16	KTNBMMUJD_0024	Barbados	0.906	0.093	257	764
BN17	KTNBMMUJD_0110	Barbados	0.88	0.12	366	688
BN18	KTNBMMUJD_0107	Barbados	0.85	0.151	157	838
BN19	KTNBMMUJD_0105	Barbados	0.915	0.085	69	532
BN20	KTNBMMUJD_0126	Nigerian	0.966	0.034	911	856
BN21	KTNBMMUJD_0007	Nigerian	0.999	0.001	819	497
BN22	KTNBMMUJD_0124	Nigerian	0.999	0	892	799
BN23	KTNBMMUJD_0117	Nigerian	0.998	0.001	990	729
BN24	KTNBMMUJD_0115	Nigerian	0.865	0.134	680	827
BN25	KTNBMMUJD_0118	Nigerian	1	0	704	849
BN26	KTNBMMUJD_0102	Nigerian	0.888	0.112	756	712
BN27	KTNBMMUJD_0122	Nigerian	0.958	0.042	767	581
BN28	KTNBMMUJD_0021	Nigerian	0.99	0.014	673	475
BN29	KTNBMMUJD_0121	Nigerian	0.993	0.006	654	684
BN30	KTNBMMUJD_0020	Nigerian	0.999	0	617	485
BN31	KTNBMMUJD_0006	Nigerian	1	0	436	543

## Sheet: Table S5
Supplementary Table 5: Statistical analysis of top somatic mutations across our cohort and TNBC in TCGA population devided by reported race.
	Total						Mutated						Percentage						Student's t-test										FDR (q value)
Hugo_Symbol	Asian_TCGA	Caucasian_TCGA	African American_TCGA	Our_Study_Total	Study_Barbados	Study_Nigeria	Asian_TCGA	Caucasian_TCGA	African American_TCGA	Our_Study_Total	Study_Barbados	Study_Nigeria	Asian_TCGA	Caucasian_TCGA	African American_TCGA	Our_Study_Total	Study_Barbados	Study_Nigeria	Study_all vs. African-American_TCGA	Study_all vs. Caucasian_TCGA	Study_all vs. Asian_TCGA	Study_Nigeria vs Study_Barbados	Study_Nigeria vs African-American_TCGA	Study_Nigeria vs. Caucasian_TCGA	Study_Nigeria vs. Asian_TCGA	Study_Barbados vs. African-American_TCGA	Study_Barbados vs.Caucasian_TCGA	Study_Barbados vs. Asian_TCGA	Study_all vs. African-American_TCGA	Study_all vs. Caucasian_TCGA	Study_all vs. Asian_TCGA	Study_Nigeria vs Study_Barbados	Study_Nigeria vs African-American_TCGA	Study_Nigeria vs. Caucasian_TCGA	Study_Nigeria vs. Asian_TCGA	Study_Barbados vs. African-American_TCGA	Study_Barbados vs.Caucasian_TCGA	Study_Barbados vs. Asian_TCGA
NBPF12	8	63	24	31	19	12	0	3	0	11	7	4	0	4.7619	0	35.4839	36.8421	33.3333	0.00511245	0.00213792	0.173678	1	0.0199147	0.024513	0.262187	0.0100507	0.00466858	0.159628	1	0.375646	1	1	1	1	1	1	1	1
PLIN4	8	63	24	31	19	12	0	2	0	10	5	5	0	3.1746	0	32.2581	26.3158	41.6667	0.009942	0.00115647	0.180186	0.714264	0.00825729	0.00360226	0.139921	0.0496454	0.0141509	0.29644	1	0.296724	1	1	1	1	1	1	1	1
TP53	8	63	24	31	19	12	5	42	15	10	4	6	0.625	66.6667	62.5	32.2581	21.0526	50	0.229212	0.0862891	0.00282777	0.288867	0.774876	0.794425	0.0616036	0.0962259	0.0542309	0.00231196	1	0.944108	1	1	1	1	1	1	1	1
ZNF717	8	63	24	31	19	12	0	0	0	10	6	4	0	0	0	32.2581	31.5789	33.3333	0.009942	4.29524e-05	0.180186	1	0.0199147	0.00121131	0.262187	0.0222898	0.000326794	0.29644	1	0.0556327	1	1	1	1	1	1	1	1
HMCN2	8	63	24	31	19	12	0	1	0	9	3	6	0	1.5873	0	29.0323	15.7895	50	0.0208466	0.000702952	0.321893	0.25343	0.00353884	0.000320883	0.131651	0.101449	0.0498574	0.544828	1	0.233896	1	1	1	1	1	1	1	1
TAP1	8	63	24	31	19	12	0	0	0	8	6	2	0	0	0	25.8065	31.5789	16.6667	0.0195609	0.000280552	0.318188	0.685661	0.129445	0.0311005	0.515152	0.0222898	0.000326794	0.29644	1	0.153989	1	1	1	1	1	1	1	1
NBPF11	8	63	24	31	19	12	0	0	1	7	4	3	0	0	4.16667	22.5806	21.0526	25	0.131235	0.000733752	1	1	0.139403	0.00598086	1	0.179965	0.00416989	1	1	0.237329	1	1	1	1	1	1	1	1
KMT2D	8	63	24	31	19	12	0	5	0	7	4	3	0	7.93651	0	22.5806	21.0526	25	0.0367652	0.111892	0.324801	1	0.0497866	0.152547	0.525692	0.0496454	0.222822	0.549722	1	0.956339	1	1	1	1	1	1	1	1
MBD3L3	8	63	24	31	19	12	0	0	0	6	4	2	0	0	0	19.3548	21.0526	16.6667	0.072616	0.00195024	0.571866	1	0.129445	0.0311005	0.515152	0.0496454	0.00416989	0.549722	1	0.360455	1	1	1	1	1	1	1	1
PIEZO1	8	63	24	31	19	12	0	0	0	5	4	1	0	0	0	16.129	21.0526	8.33333	0.0768095	0.00527091	0.566081	0.633578	0.351351	0.171053	1	0.0496454	0.00416989	0.549722	1	0.507829	1	1	1	1	1	1	1	1
BRCA1	8	63	24	31	19	12	0	2	1	4	2	2	0	3.1746	4.16667	12.9032	10.5263	16.6667	0.389913	0.179717	1	1	0.288762	0.14239	1	0.58498	0.249221	1	1	0.972361	1	1	1	1	1	1	1	1
MDC1	8	63	24	31	19	12	0	0	0	4	2	2	0	0	0	12.9032	10.5263	16.6667	0.138392	0.014495	1	1	0.129445	0.0311005	0.515152	0.212121	0.060241	1	1	0.739413	1	1	1	1	1	1	1	1
NOTCH1	8	63	24	31	19	12	0	1	0	6	4	2	0	1.5873	0	19.3548	21.0526	16.6667	0.072616	0.00924914	0.571866	1	0.129445	0.0813397	0.515152	0.0496454	0.0162482	0.549722	1	0.644201	1	1	1	1	1	1	1	1
SMG6	8	63	24	31	19	12	0	0	0	4	2	2	0	0	0	12.9032	10.5263	16.6667	0.138392	0.014495	1	1	0.129445	0.0311005	0.515152	0.212121	0.060241	1	1	0.739413	1	1	1	1	1	1	1	1
ADGRV1	8	63	24	31	19	12	0	5	0	3	2	1	0	7.93651	0	9.67742	10.5263	8.33333	0.259528	1	1	1	0.351351	1	1	0.212121	0.666411	1	1	0.994918	1	1	1	1	1	1	1	1
CDKN2A	8	63	24	31	19	12	0	0	0	3	1	2	0	0	0	9.67742	5.26316	16.6667	0.259528	0.040586	1	0.555481	0.129445	0.0311005	0.515152	0.454545	0.240964	1	1	0.888205	1	1	1	1	1	1	1	1
CHD5	8	63	24	31	19	12	0	1	0	3	3	0	0	1.5873	0	9.67742	15.7895	0	0.259528	0.118859	1	0.536765	1	1	1	0.101449	0.0498574	0.544828	1	0.958792	1	1	1	1	1	1	1	1
CUX1	8	63	24	31	19	12	0	1	1	3	0	3	0	1.5873	4.16667	9.67742	0	25	0.630212	0.118859	1	0.0760361	0.139403	0.0202895	1	1	1	0.321429	1	0.958792	1	1	1	1	1	1	1	1
KMT2B	8	63	24	31	19	12	0	1	0	5	3	2	0	1.5873	0	16.129	15.7895	16.6667	0.0768095	0.0218743	0.566081	1	0.129445	0.0813397	0.515152	0.101449	0.0498574	0.544828	1	0.810679	1	1	1	1	1	1	1	1
NDRG1	8	63	24	31	19	12	1	2	0	4	2	2	0.125	3.1746	0	12.9032	10.5263	16.6667	0.138392	0.179717	1	1	0.129445	0.14239	0.515152	0.212121	0.249221	1	1	0.972361	1	1	1	1	1	1	1	1
PARD3	8	63	24	31	19	12	0	0	0	3	2	1	0	0	0	9.67742	10.5263	8.33333	0.259528	0.040586	1	1	0.351351	0.171053	1	0.212121	0.060241	1	1	0.888205	1	1	1	1	1	1	1	1
PLXNB2	8	63	24	31	19	12	0	1	0	4	2	2	0	1.5873	0	12.9032	10.5263	16.6667	0.138392	0.0513914	1	1	0.129445	0.0813397	0.515152	0.212121	0.149539	1	1	0.909586	1	1	1	1	1	1	1	1
PTPRU	8	63	24	31	19	12	0	2	0	3	0	3	0	3.1746	0	9.67742	0	25	0.259528	0.335546	1	0.0760361	0.0497866	0.0431833	0.525692	1	1	1	1	0.985004	1	1	1	1	1	1	1	1
SHANK1	8	63	24	31	19	12	0	2	0	3	1	2	0	3.1746	0	9.67742	5.26316	16.6667	0.259528	0.335546	1	0.555481	0.129445	0.14239	0.515152	0.454545	0.55776	1	1	0.985004	1	1	1	1	1	1	1	1
ZC3H3	8	63	24	31	19	12	0	0	0	3	2	1	0	0	0	9.67742	10.5263	8.33333	0.259528	0.040586	1	1	0.351351	0.171053	1	0.212121	0.060241	1	1	0.888205	1	1	1	1	1	1	1	1
ZNF469	8	63	24	31	19	12	0	0	0	3	0	3	0	0	0	9.67742	0	25	0.259528	0.040586	1	0.0760361	0.0497866	0.00598086	0.525692	1	1	1	1	0.888205	1	1	1	1	1	1	1	1
ATM	8	63	24	31	19	12	0	2	0	2	2	0	0	3.1746	0	6.45161	10.5263	0	0.503759	0.600961	1	0.522727	1	1	1	0.212121	0.249221	1	1	0.991571	1	1	1	1	1	1	1	1
CDHR2	8	63	24	31	19	12	0	1	0	2	1	1	0	1.5873	0	6.45161	5.26316	8.33333	0.503759	0.266196	1	1	0.351351	0.311005	1	0.454545	0.421687	1	1	0.981171	1	1	1	1	1	1	1	1
CIC	8	63	24	31	19	12	0	1	0	2	2	0	0	1.5873	0	6.45161	10.5263	0	0.503759	0.266196	1	0.522727	1	1	1	0.212121	0.149539	1	1	0.981171	1	1	1	1	1	1	1	1
DNMT1	8	63	24	31	19	12	0	1	0	2	0	2	0	1.5873	0	6.45161	0	16.6667	0.503759	0.266196	1	0.172348	0.129445	0.0813397	0.515152	1	1	1	1	0.981171	1	1	1	1	1	1	1	1
ELN	8	63	24	31	19	12	0	0	0	2	1	1	0	0	0	6.45161	5.26316	8.33333	0.503759	0.115789	1	1	0.351351	0.171053	1	0.454545	0.240964	1	1	0.957746	1	1	1	1	1	1	1	1
IGFN1	8	63	24	31	19	12	0	2	0	2	1	1	0	3.1746	0	6.45161	5.26316	8.33333	0.503759	0.600961	1	1	0.351351	0.425837	1	0.454545	0.55776	1	1	0.991571	1	1	1	1	1	1	1	1
LTBP4	8	63	24	31	19	12	0	1	0	3	1	2	0	1.5873	0	9.67742	5.26316	16.6667	0.259528	0.118859	1	0.555481	0.129445	0.0813397	0.515152	0.454545	0.421687	1	1	0.958792	1	1	1	1	1	1	1	1
RBMXL3	8	63	24	31	19	12	0	0	0	2	0	2	0	0	0	6.45161	0	16.6667	0.503759	0.115789	1	0.172348	0.129445	0.0311005	0.515152	1	1	1	1	0.957746	1	1	1	1	1	1	1	1
RPTOR	8	63	24	31	19	12	0	2	0	3	3	0	0	3.1746	0	9.67742	15.7895	0	0.259528	0.335546	1	0.536765	1	1	1	0.101449	0.100271	0.544828	1	0.985004	1	1	1	1	1	1	1	1
TEP1	8	63	24	31	19	12	1	2	0	2	1	1	0.125	3.1746	0	6.45161	5.26316	8.33333	0.503759	0.600961	1	1	0.351351	0.425837	1	0.454545	0.55776	1	1	0.991571	1	1	1	1	1	1	1	1
TET3	8	63	24	31	19	12	0	1	0	2	1	1	0	1.5873	0	6.45161	5.26316	8.33333	0.503759	0.266196	1	1	0.351351	0.311005	1	0.454545	0.421687	1	1	0.981171	1	1	1	1	1	1	1	1

## Sheet: Table S6
Supplementary Table 6: Types of non-silent mutations for top mutated genes across our cohort.
Gene	rsID	Variant Classification	# of samples	SIFT	PolyPhen	HGVSc	HGVSp	Impact	Clin_sig
NBPF12	rs112799504	Missense	1	tolerated(0.26)	unknown(0)	c.3491T>G	p.Leu1164Arg	MODERATE
NBPF12	rs1166403578	Missense	4	tolerated(0.43)	probably_damaging(0.983)	c.2271T>A	p.His757Gln	MODERATE
NBPF12	rs1190072973	Missense	1	tolerated(1)	benign(0.003)	c.224G>T	p.Arg75Leu	MODERATE
NBPF12	rs1190530484	Missense	3	tolerated(0.08)	probably_damaging(0.969)	c.2677G>A	p.Glu893Lys	MODERATE
NBPF12	rs1248964958	Missense	1	deleterious(0.01)	possibly_damaging(0.615)	c.111C>G	p.Asn37Lys	MODERATE
NBPF12	rs1263275403	Missense	2	deleterious(0.01)	possibly_damaging(0.845)	c.1057C>G	p.Leu353Val	MODERATE
NBPF12	rs1280742478	Missense	1	deleterious(0.01)	probably_damaging(0.948)	c.1550C>A	p.Ser517Tyr	MODERATE
NBPF12	rs1281490330	Splice Region	1			c.3849-5T>C		LOW
NBPF12	rs1307705390	Missense	1	tolerated(1)	benign(0.011)	c.206T>C	p.Phe69Ser	MODERATE
NBPF12	rs1314940047	Missense	5	tolerated(0.5)	unknown(0)	c.3419C>A	p.Ala1140Asp	MODERATE
NBPF12	rs1320487944	Missense	1	tolerated(0.26)	unknown(0)	c.3404G>A	p.Ser1135Asn	MODERATE
NBPF12	rs1338537970	Missense	2	tolerated(0.12)	possibly_damaging(0.578)	c.3784C>G	p.Leu1262Val	MODERATE
NBPF12	rs1356281183	In Frame Deletion	4			c.4154_4159del	p.Val1385_Glu1386del	MODERATE
NBPF12	rs1371401089	Missense	1	tolerated(0.25)	possibly_damaging(0.774)	c.1284C>A	p.His428Gln	MODERATE
NBPF12	rs1379232501	Missense	1	tolerated(0.18)	probably_damaging(0.958)	c.2672G>A	p.Ser891Asn	MODERATE
NBPF12	rs1432832887	Missense	1	deleterious(0)	probably_damaging(0.989)	c.3104C>G	p.Pro1035Arg	MODERATE
NBPF12	rs1438400843	Splice Region	1			c.1091+8G>A		LOW
NBPF12	rs1448669603	Missense	3	tolerated(0.23)	unknown(0)	c.3428A>G	p.Glu1143Gly	MODERATE
NBPF12	rs1458591825	Splice Region	1			c.3114C>G	p.Pro1038=	LOW
NBPF12	rs1553885386	Missense	2	deleterious(0.01)	probably_damaging(0.979)	c.620G>A	p.Cys207Tyr	MODERATE
NBPF12	rs1553886273	Splice Region	1			c.1379+3G>A		LOW
NBPF12	rs1553886379	Missense	1	deleterious(0)	probably_damaging(0.923)	c.1442C>T	p.Thr481Ile	MODERATE
NBPF12	rs1553886355	Missense	1	deleterious(0.02)	possibly_damaging(0.764)	c.1401A>C	p.Glu467Asp	MODERATE
NBPF12	rs1553886820	Missense	1	tolerated(0.47)	benign(0)	c.1765G>C	p.Val589Leu	MODERATE
NBPF12	rs189050702	Missense	2	tolerated(1)	unknown(0)	c.3499C>T	p.Pro1167Ser	MODERATE
NBPF12	rs200420044	Missense	1	tolerated(1)	unknown(0)	c.3462G>T	p.Trp1154Cys	MODERATE
NBPF12	rs587723907	Missense	1	tolerated(0.3)	unknown(0)	c.3511T>C	p.Tyr1171His	MODERATE
NBPF12	rs77915405	Missense	1	tolerated(0.09)	unknown(0)	c.3512A>G	p.Tyr1171Cys	MODERATE
NBPF12	rs782473495	Missense	1	tolerated(1)	benign(0.031)	c.4210A>G	p.Met1404Val	MODERATE
NBPF12	novel	Missense	2	tolerated(0.06)	benign(0.155)	c.1373C>A	p.Ser458Tyr	MODERATE
NBPF12	novel	Missense	1	tolerated(1)	unknown(0)	c.3467C>T	p.Ser1156Leu	MODERATE
NBPF12	novel	Missense	1	tolerated(0.53)	unknown(0)	c.3423G>T	p.Glu1141Asp	MODERATE
PLIN4	rs140230284	Missense	1	tolerated(1)	benign(0.003)	c.1339T>G	p.Leu447Val	MODERATE
PLIN4	rs199505764	Missense	1	tolerated(0.2)	possibly_damaging(0.88)	c.2614G>A	p.Gly872Ser	MODERATE
PLIN4	rs199927982	Missense	2	tolerated(0.07)	possibly_damaging(0.496)	c.2062G>A	p.Asp688Asn	MODERATE
PLIN4	rs200266507	Missense	2	deleterious(0.03)	probably_damaging(0.968)	c.3101G>C	p.Gly1034Ala	MODERATE
PLIN4	rs200529034	Missense	2	tolerated(0.11)	benign(0.339)	c.1651G>A	p.Val551Ile	MODERATE
PLIN4	rs201988075	Missense	1	tolerated(0.85)	benign(0.05)	c.113A>G	p.Asn38Ser	MODERATE
PLIN4	rs371086662	Missense	1	tolerated(0.34)	benign(0.061)	c.3391G>A	p.Gly1131Ser	MODERATE
PLIN4	rs376540463	Missense	1	tolerated(0.15)	possibly_damaging(0.864)	c.134C>T	p.Ala45Val	MODERATE
PLIN4	rs62115187	Missense	2	tolerated(0.13)	probably_damaging(1)	c.2353G>A	p.Gly785Ser	MODERATE
PLIN4	rs754501970	Missense	1	tolerated(0.06)	probably_damaging(0.997)	c.1384G>A	p.Val462Ile	MODERATE
PLIN4	novel	In Frame Deletion	1			c.271_303del	p.Gly91_Ser101del	MODERATE
PLIN4	novel	Missense	1	deleterious(0)	benign(0.402)	c.3511G>A	p.Glu1171Lys	MODERATE
TP53	rs121912660	Missense	1	deleterious(0)	probably_damaging(0.98)	c.839G>C	p.Arg280Thr	MODERATE	uncertain_significance,likely_pathogenic,pathogenic
TP53	rs1555526469	Splice Site	1			c.375+2T>G		HIGH	likely_pathogenic
TP53	rs28934575	Missense	1	deleterious(0)	probably_damaging(1)	c.733G>T	p.Gly245Cys	MODERATE	pathogenic,likely_pathogenic
TP53	rs730882029	Nonsense	1			c.1024C>T	p.Arg342Ter	HIGH	pathogenic
TP53	rs587782664	Missense	1	deleterious(0)	probably_damaging(0.999)	c.711G>A	p.Met237Ile	MODERATE	uncertain_significance,likely_pathogenic
TP53	rs760043106	Missense	1	deleterious(0)	probably_damaging(0.993)	c.584T>C	p.Ile195Thr	MODERATE	likely_pathogenic,pathogenic
TP53	rs754312472	In Frame Deletion	1			c.234_263del	p.Ala79_Ala88del	MODERATE	uncertain_significance
TP53	rs864309495	Frame Shift Deletion	1			c.636del	p.Arg213AspfsTer34	HIGH	pathogenic
TP53	novel	Splice Site	1			c.994-1_1023del		HIGH
TP53	novel	Frame Shift Deletion	1			c.838_863del	p.Arg280SerfsTer17	HIGH
TP53	novel	Frame Shift Deletion	1			c.368_374del	p.Thr123SerfsTer45	HIGH
TP53	novel	Frame Shift Insertion	1			c.844_845insT	p.Arg282LeufsTer24	HIGH
TP53	novel	Frame Shift Deletion	1			c.382_383del	p.Pro128CysfsTer20	HIGH
TP53	blank	Frame Shift Deletion	1			c.797del	p.Gly266AspfsTer79	HIGH
TP53	blank	Frame Shift Deletion	1			c.645del	p.Ser215ArgfsTer32	HIGH
TP53	blank	In Frame Deletion	1			c.792_794del	p.Leu265del	MODERATE
ZNF717	rs111315075	Missense	6	tolerated(0.08)	probably_damaging(0.972)	c.1262G>T	p.Arg421Ile	MODERATE
ZNF717	rs13314309	Missense	2	tolerated(1)	benign(0.003)	c.1670G>A	p.Gly557Glu	MODERATE
ZNF717	rs1376913597	Missense	1	deleterious(0)	possibly_damaging(0.682)	c.1310C>T	p.Thr437Met	MODERATE
ZNF717	rs138918118	Frame Shift Insertion	2			c.811dup	p.Ser271LysfsTer3	HIGH
ZNF717	rs2918517	Missense	6	tolerated(0.09)	benign(0.129)	c.1682G>T	p.Arg561Ile	MODERATE
ZNF717	rs573869621	Frame Shift Insertion	1			c.1617dup	p.Pro540ThrfsTer3	HIGH
ZNF717	rs546175916	Missense	1	deleterious(0)	probably_damaging(0.983)	c.2107A>C	p.Thr703Pro	MODERATE
HMCN2	rs1033624528	Missense	1	tolerated(0.97)	probably_damaging(0.99)	c.4754G>A	p.Arg1585Gln	MODERATE
HMCN2	rs1047236332	Missense	1	tolerated(0.36)	benign(0.166)	c.7654G>A	p.Glu2552Lys	MODERATE
HMCN2	rs11243875	Missense	1	tolerated(0.47)	benign(0.019)	c.7097C>T	p.Pro2366Leu	MODERATE
HMCN2	rs372785922	Missense	1	tolerated(0.48)	benign(0.031)	c.12404G>A	p.Arg4135His	MODERATE
HMCN2	rs377210084	Missense	1	tolerated(0.36)	benign(0.023)	c.9691G>A	p.Val3231Met	MODERATE
HMCN2	rs559374161	Missense	1	tolerated(0.35)	benign(0.011)	c.14491G>A	p.Ala4831Thr	MODERATE
HMCN2	rs559611061	Missense	1	deleterious(0.02)	possibly_damaging(0.901)	c.4064C>T	p.Ser1355Leu	MODERATE
HMCN2	rs564881699	Missense	1	deleterious(0)	probably_damaging(0.943)	c.10672C>T	p.Arg3558Trp	MODERATE
HMCN2	rs568826833	Missense	1	deleterious(0)	probably_damaging(0.999)	c.13682A>G	p.Asn4561Ser	MODERATE
HMCN2	rs782506939	Missense	1	tolerated(0.11)	benign(0.209)	c.814G>A	p.Val272Met	MODERATE
HMCN2	rs779777504	Missense	1	deleterious(0)	probably_damaging(0.992)	c.12439C>T	p.Arg4147Trp	MODERATE
HMCN2	rs777757542	Missense	1	deleterious(0.02)	probably_damaging(0.995)	c.9550C>T	p.Arg3184Trp	MODERATE
HMCN2	novel	Missense	1	deleterious(0.05)	probably_damaging(1)	c.5182G>A	p.Val1728Met	MODERATE
HMCN2	novel	Missense	1	deleterious(0.04)	possibly_damaging(0.755)	c.5656G>A	p.Val1886Met	MODERATE
HMCN2	novel	Missense	1			c.12858_12859delinsGA	p.Asn4286_Glu4287delinsLysLys	MODERATE
HMCN2	novel	Frame Shift Insertion	1			c.11432_11433insTCAGC	p.Ser3812GlnfsTer23	HIGH
HMCN2	novel	Missense	1	deleterious(0.02)	benign(0.097)	c.11437A>C	p.Asn3813His	MODERATE
HMCN2	novel	In Frame Deletion	1			c.1105_1128del	p.Leu369_Leu376del	MODERATE
HMCN2	novel	In Frame Insertion	1			c.11447_11448insGGT	p.Leu3816_Leu3817insVal	MODERATE
HMCN2	novel	Frame Shift Insertion	1			c.11448_11449insTTGTCTCTCTCTCTCTCTCTCT	p.Thr3818SerfsTer19	HIGH
HMCN2	novel	Frame Shift Deletion	1			c.12536_12561del	p.Ala4179AspfsTer86	HIGH
HMCN2	novel	Frame Shift Insertion	1			c.14087_14088insGA	p.Pro4697ThrfsTer60	HIGH
HMCN2	novel	Frame Shift Deletion	1			c.213_214del	p.Ser71ArgfsTer42	HIGH
HMCN2	novel	Frame Shift Insertion	1			c.216_217insACTG	p.Ala73ThrfsTer42	HIGH
TAP1	rs74897484	Missense	1	deleterious(0.01)	benign(0.248)	c.2362C>A	p.Gln788Lys	MODERATE	benign
TAP1	rs757095740	Missense	1	tolerated(0.06)	possibly_damaging(0.462)	c.521G>A	p.Arg174Gln	MODERATE
TAP1	rs2228110	Missense	4	deleterious(0.02)	probably_damaging(0.994)	c.1435G>T	p.Gly479Cys	MODERATE	benign
TAP1	rs59328013	Missense	1	deleterious(0.01)	probably_damaging(0.931)	c.919G>A	p.Gly307Arg	MODERATE	uncertain_significance
TAP1	novel	Missense	1	deleterious_low_confidence(0)	benign(0.001)	c.56C>T	p.Ala19Val	MODERATE
NBPF11	rs1195306697	Missense	1	tolerated(0.68)	benign(0.001)	c.703A>G	p.Lys235Glu	MODERATE
NBPF11	rs1220423965	Missense	1	deleterious(0)	benign(0.022)	c.588G>C	p.Glu196Asp	MODERATE
NBPF11	rs1232095669	Splice Region	1			c.1091+8G>A		LOW
NBPF11	rs1287467784	Missense	2	tolerated(0.11)	possibly_damaging(0.831)	c.752G>A	p.Cys251Tyr	MODERATE
NBPF11	rs1272471706	Missense	1	tolerated(0.07)	benign(0.079)	c.1954T>C	p.Ser652Pro	MODERATE
NBPF11	rs199775990	Missense	4	tolerated(0.51)	benign(0.003)	c.1808G>A	p.Arg603Gln	MODERATE
NBPF11	rs200802363	Nonsense	2			c.223C>T	p.Arg75Ter	HIGH
NBPF11	rs3992692	Missense	1	deleterious(0.02)	possibly_damaging(0.636)	c.733G>A	p.Glu245Lys	MODERATE
NBPF11	rs375194847	Missense	2	tolerated(0.26)	benign(0)	c.1883A>G	p.Glu628Gly	MODERATE
NBPF11	rs57784339	Missense	1	deleterious(0.02)	possibly_damaging(0.636)	c.158A>G	p.Asn53Ser	MODERATE
NBPF11	rs782529642	Missense	1	tolerated(0.52)	benign(0)	c.1984G>A	p.Val662Ile	MODERATE
NBPF11	novel	Missense	1	tolerated(0.17)	benign(0)	c.886_887inv	p.Cys296His	MODERATE
NBPF11	novel	In Frame Deletion	1			c.516_539del	p.Asp173_Glu180del	MODERATE
KMT2D	rs200089754	Missense	1	tolerated_low_confidence(0.16)	benign(0.003)	c.9385C>T	p.Pro3129Ser	MODERATE	uncertain_significance
KMT2D	rs200638996	Missense	1	tolerated(0.06)	benign(0.019)	c.13924G>A	p.Val4642Ile	MODERATE
KMT2D	rs200943206	Missense	1	tolerated(1)	benign(0)	c.4525A>G	p.Ile1509Val	MODERATE
KMT2D	rs201127814	Missense	1	deleterious(0.02)	probably_damaging(0.965)	c.10444C>T	p.Arg3482Trp	MODERATE	uncertain_significance
KMT2D	rs201392255	Missense	1	tolerated_low_confidence(0.6)	benign(0)	c.2534G>A	p.Arg845Gln	MODERATE
KMT2D	rs374523376	Missense	1	deleterious_low_confidence(0.01)	benign(0.025)	c.1193G>A	p.Gly398Asp	MODERATE
KMT2D	rs374725382	Missense	1	deleterious(0)	probably_damaging(0.999)	c.15716C>T	p.Pro5239Leu	MODERATE
KMT2D	rs398123719	Missense	1	deleterious(0)	possibly_damaging(0.548)	c.14185C>T	p.Arg4729Trp	MODERATE	uncertain_significance
KMT2D	rs776778856	Missense	1	tolerated_low_confidence(0.06)	benign(0)	c.1955G>A	p.Arg652His	MODERATE
KMT2D	rs557789686	Missense	1	deleterious(0.01)	benign(0.205)	c.6521A>G	p.Gln2174Arg	MODERATE
KMT2D	rs776242478	Missense	1	tolerated_low_confidence(0.17)	benign(0)	c.1628C>T	p.Ser543Leu	MODERATE
KMT2D	rs727503983	Nonsense	1			c.8488C>T	p.Arg2830Ter	HIGH	pathogenic
KMT2D	rs767181879	Missense	1	tolerated_low_confidence(0.11)	benign(0)	c.2249C>T	p.Pro750Leu	MODERATE
KMT2D	novel	Frame Shift Deletion	1			c.3364del	p.Thr1122GlnfsTer42	HIGH
KMT2D	novel	Frame Shift Deletion	1			c.3359_3362del	p.Glu1120AlafsTer43	HIGH
KMT2D	novel	Splice Region	1			c.4236G>A	p.Lys1412=	LOW
KMT2D	novel	Missense	1			c.6296G>A	p.Arg2099Gln	MODERATE
KMT2D	novel	Missense	1			c.11129G>A	p.Gly3710Glu	MODERATE
KMT2D	novel	Frame Shift Insertion	1			c.9323_9324insTCCCCAC	p.Glu3108AspfsTer12	HIGH
KMT2D	novel	Frame Shift Insertion	1			c.5270_5271insTCTGTGGC	p.Gly1758LeufsTer30	HIGH
KMT2D	blank	Missense	1	tolerated_low_confidence(0.28)	probably_damaging(0.994)	c.12992C>T	p.Pro4331Leu	MODERATE
KMT2D	blank	Missense	1	deleterious(0.02)	probably_damaging(0.963)	c.1033C>T	p.Leu345Phe	MODERATE
MBD3L3	rs111605618	Missense	1	deleterious(0.02)	possibly_damaging(0.577)	c.389C>A	p.Ala130Asp	MODERATE
MBD3L3	rs537058126	Missense	1	tolerated(0.25)	benign(0.095)	c.406C>G	p.Arg136Gly	MODERATE
MBD3L3	rs557335716	Frame Shift Insertion	1			c.344_345insCT	p.Leu115PhefsTer2	HIGH
MBD3L3	rs766445766	Nonsense	2			c.334G>T	p.Glu112Ter	HIGH
MBD3L3	rs770592575	Missense	2	tolerated(0.12)	benign(0.007)	c.411C>G	p.Ser137Arg	MODERATE
PIEZO1	rs3217718	In Frame Deletion	5			c.5632_5634del	p.Lys1878del	MODERATE	benign
PIEZO1	rs543368793	In Frame Deletion	2			c.1141_1143del	p.Asp381del	MODERATE
PIEZO1	rs567192344	Missense	1	tolerated(0.32)	benign(0)	c.2215G>C	p.Glu739Gln	MODERATE
PIEZO1	rs556192193	Missense	1	deleterious(0.03)	possibly_damaging(0.727)	c.5963C>T	p.Ala1988Val	MODERATE
PIEZO1	rs573353481	Missense	2	tolerated(0.19)	benign(0.039)	c.6886A>C	p.Thr2296Pro	MODERATE
PIEZO1	rs570106950	Missense	1	tolerated(0.49)	benign(0.118)	c.3793G>A	p.Asp1265Asn	MODERATE
PIEZO1	rs766484418	Missense	1	tolerated(0.56)	possibly_damaging(0.894)	c.409G>A	p.Gly137Ser	MODERATE
PIEZO1	rs746709104	Missense	1	deleterious(0)	possibly_damaging(0.684)	c.6625G>A	p.Asp2209Asn	MODERATE
PIEZO1	rs868467734	Missense	1	deleterious(0.02)	probably_damaging(0.992)	c.6800C>T	p.Thr2267Met	MODERATE
PIEZO1	novel	Missense	1	tolerated(0.57)	benign(0.096)	c.4405G>A	p.Ala1469Thr	MODERATE
PIEZO1	novel	Frame Shift Deletion	1			c.3358del	p.Arg1120AlafsTer39	HIGH
PIEZO1	novel	Frame Shift Deletion	1			c.3356del	p.Glu1119GlyfsTer40	HIGH
BRCA1	rs1344422504	Missense	1	tolerated(0.26)	benign(0.009)	c.3008T>C	p.Phe1003Ser	MODERATE
BRCA1	rs398122639	Missense	1	tolerated(1)	benign(0.003)	c.1609A>G	p.Asn537Asp	MODERATE	conflicting_interpretations_of_pathogenicity,uncertain_significance,likely_benign
BRCA1	rs56082113	Missense	2	tolerated(0.15)	benign(0.015)	c.2458A>G	p.Lys820Glu	MODERATE	benign/likely_benign,benign
BRCA1	rs80357978	Frame Shift Deletion	1			c.1335_1336del	p.Arg446SerfsTer9	HIGH
BRCA1	rs80357154	Missense	1			c.3046A>G	p.Asn1016Asp	MODERATE	uncertain_significance
BRCA1	rs80357725	Frame Shift Deletion	1			c.2329del	p.Tyr777MetfsTer15	HIGH	pathogenic
BRCA1	novel	In Frame Deletion	1			c.4040_4060del	p.Arg1347_Glu1353del	MODERATE
MDC1	rs1191626233	Missense	1	tolerated(0.28)	benign(0.039)	c.4708T>A	p.Ser1570Thr	MODERATE
MDC1	rs1361884254	Missense	1	tolerated(1)	benign(0.003)	c.4492G>C	p.Ala1498Pro	MODERATE
MDC1	rs1453626307	Missense	1	tolerated(1)	benign(0.001)	c.4711A>G	p.Ile1571Val	MODERATE
MDC1	rs2844707	Missense	1	tolerated(0.06)	benign(0.036)	c.1756T>G	p.Ser586Ala	MODERATE
MDC1	rs3132589	Missense	2	deleterious(0.01)	benign(0.068)	c.4527G>T	p.Glu1509Asp	MODERATE
MDC1	rs58344693	Missense	3	tolerated(0.06)	benign(0.062)	c.1608A>G	p.Ile536Met	MODERATE
MDC1	rs61733211	Missense	2	deleterious(0)	possibly_damaging(0.477)	c.6266C>A	p.Thr2089Asn	MODERATE
MDC1	rs61743771	Missense	2	deleterious(0.05)	benign(0)	c.5153C>T	p.Pro1718Leu	MODERATE
MDC1	novel	Frame Shift Deletion	1			c.1009_1049del	p.Arg337GlufsTer26	HIGH
MDC1	novel	Frame Shift Insertion	1			c.862_863insCATT	p.Ile288ThrfsTer14	HIGH
MDC1	novel	Frame Shift Deletion	1			c.2771_2775del	p.Ala924GlufsTer90	HIGH
MDC1	novel	In Frame Deletion	1			c.2764_2769del	p.Pro922_Val923del	MODERATE
MDC1	novel	Frame Shift Deletion	1			c.2504_2520del	p.Thr835ArgfsTer27	HIGH
MDC1	novel	Frame Shift Deletion	1			c.2714del	p.Val905AspfsTer15	HIGH
MDC1	novel	Missense	1	deleterious(0)	benign(0.033)	c.2711A>T	p.Gln904Leu	MODERATE
MDC1	novel	Frame Shift Insertion	1			c.2006_2007insAATGAGAACACGTGGA	p.Thr670MetfsTer21	HIGH
MDC1	novel	In Frame Insertion	1			c.5552_5553insAAG	p.Gly1851_Lys1852insArg	MODERATE
MDC1	novel	Missense	1	tolerated(0.08)	possibly_damaging(0.794)	c.5548_5549delinsGA	p.Pro1850Glu	MODERATE
MDC1	novel	Frame Shift Insertion	1			c.2015_2016insTGTTCATATG	p.Arg672SerfsTer17	HIGH
MDC1	blank	Nonsense	1			c.5644C>T	p.Arg1882Ter	HIGH
NOTCH1	rs1479377696	Missense	1	tolerated(0.12)	benign(0.051)	c.4343C>T	p.Ala1448Val	MODERATE
NOTCH1	rs1060502238	Missense	1	tolerated(0.13)	benign(0.426)	c.1309G>A	p.Glu437Lys	MODERATE	uncertain_significance
NOTCH1	rs754086897	Missense	1	tolerated(0.11)	benign(0.025)	c.383G>A	p.Arg128His	MODERATE	uncertain_significance
NOTCH1	rs749761941	Missense	1	tolerated(0.36)	benign(0.123)	c.2038G>A	p.Asp680Asn	MODERATE
NOTCH1	rs2229968	Missense	1	tolerated(0.62)	benign(0.003)	c.5011G>A	p.Val1671Ile	MODERATE	benign,likely_benign
NOTCH1	rs202023246	Splice Region	1			c.62-8C>T		LOW	benign
NOTCH1	rs760116150	Splice Region	1			c.1903+7G>A		LOW
NOTCH1	rs776258761	Missense	1	deleterious(0)	probably_damaging(1)	c.1379C>T	p.Pro460Leu	MODERATE
NOTCH1	rs765844768	Missense	1	deleterious(0.03)	possibly_damaging(0.614)	c.4537G>A	p.Gly1513Ser	MODERATE
NOTCH1	rs758471372	Missense	1	tolerated(0.22)	benign(0.022)	c.3245G>A	p.Arg1082His	MODERATE
NOTCH1	rs997320046	Missense	1	deleterious(0)	possibly_damaging(0.653)	c.5806G>A	p.Ala1936Thr	MODERATE
NOTCH1	rs779337715	Missense	1	tolerated(0.68)	benign(0.005)	c.5572A>C	p.Met1858Leu	MODERATE	uncertain_significance
NOTCH1	novel	Frame Shift Insertion	1			c.7263_7264insGGACC	p.Ser2422GlyfsTer15	HIGH
NOTCH1	novel	In Frame Deletion	1			c.2227_2253del	p.Pro743_Asp751del	MODERATE
NOTCH1	blank	Missense	1	tolerated(0.09)	possibly_damaging(0.544)	c.5224_5225delinsCG	p.Ala1742Arg	MODERATE
SMG6	rs749623828	Missense	1	tolerated(0.35)	benign(0.005)	c.3050C>T	p.Pro1017Leu	MODERATE
SMG6	novel	Missense	1	tolerated(0.08)	benign(0.437)	c.1637G>C	p.Gly546Ala	MODERATE
SMG6	novel	In Frame Insertion	1			c.3897_3898insATT	p.Tyr1299_Ala1300insIle	MODERATE
SMG6	novel	Nonsense	1			c.3896_3897insGTT	p.Tyr1299delinsTer	HIGH
SMG6	novel	Frame Shift Deletion	2			c.2826del	p.Met943Ter	HIGH
SMG6	novel	Missense	1	tolerated(0.37)	benign(0.003)	c.1205G>A	p.Arg402Gln	MODERATE
SMG6	novel	Missense	1	deleterious_low_confidence(0.04)	benign(0)	c.993G>T	p.Trp331Cys	MODERATE
ADGRV1	rs529184143	Missense	1	tolerated(0.13)	benign(0.047)	c.5587G>A	p.Val1863Ile	MODERATE	uncertain_significance
ADGRV1	rs200187681	Missense	1	tolerated(0.38)	benign(0.014)	c.2023A>C	p.Ile675Leu	MODERATE	uncertain_significance,likely_benign
ADGRV1	rs762515714	Missense	1	deleterious(0)	probably_damaging(0.995)	c.12869G>A	p.Arg4290His	MODERATE	uncertain_significance
ADGRV1	rs199869109	Missense	1	deleterious(0.03)	possibly_damaging(0.688)	c.7624C>G	p.Leu2542Val	MODERATE
ADGRV1	rs35791889	Missense	1	deleterious(0.04)	probably_damaging(0.972)	c.5747C>T	p.Thr1916Ile	MODERATE	benign
ADGRV1	rs199796758	Missense	1	tolerated(0.18)	benign(0.054)	c.16472G>A	p.Ser5491Asn	MODERATE
ADGRV1	novel	Frame Shift Deletion	1			c.7321_7330del	p.Thr2441LeufsTer23	HIGH
ADGRV1	novel	Missense	1	deleterious(0)	benign(0.011)	c.18731A>G	p.Tyr6244Cys	MODERATE
CDKN2A	rs200863613	Missense	1	tolerated(0.39)	benign(0.114)	c.298G>T	p.Ala100Ser	MODERATE	likely_benign,conflicting_interpretations_of_pathogenicity
CDKN2A	rs527814073	Missense	1		unknown(0)	c.495G>C	p.Arg165Ser	MODERATE	not_provided,likely_benign
CDKN2A	novel	Missense	1	deleterious(0)	probably_damaging(0.997)	c.277_278delinsGA	p.Thr93Glu	MODERATE
CHD5	rs1404901753	Missense	1	deleterious(0.05)	probably_damaging(0.992)	c.4181G>A	p.Arg1394Gln	MODERATE
CHD5	rs1368579320	Missense	1	tolerated(0.26)	probably_damaging(0.959)	c.1696G>A	p.Glu566Lys	MODERATE
CHD5	rs771401780	Missense	1	deleterious_low_confidence(0)	benign(0.003)	c.193C>T	p.Arg65Trp	MODERATE
CHD5	novel	Splice Site	1			c.4539+1G>A		HIGH
CHD5	novel	Frame Shift Insertion	1			c.3301_3302insT	p.Arg1101LeufsTer27	HIGH
CHD5	novel	Frame Shift Insertion	1			c.3298_3299insGGCC	p.Thr1100ArgfsTer29	HIGH
CHD5	blank	Missense	1	deleterious(0.01)	benign(0.394)	c.5189G>A	p.Gly1730Glu	MODERATE
CUX1	rs782186777	Missense	1	deleterious(0.02)	probably_damaging(0.999)	c.2819C>T	p.Pro940Leu	MODERATE
CUX1	rs782567557	Missense	1	tolerated(0.51)	benign(0.04)	c.4328C>T	p.Pro1443Leu	MODERATE
CUX1	rs781824471	Missense	1	tolerated(0.05)	benign(0.062)	c.3137C>T	p.Pro1046Leu	MODERATE
CUX1	rs560917102	In Frame Insertion	1			c.2598_2606dup	p.Ser868_Gly870dup	MODERATE
CUX1	rs2230103	Missense	1	tolerated(1)	benign(0.042)	c.1627A>G	p.Ile543Val	MODERATE
CUX1	novel	In Frame Deletion	1			c.1599_1661del	p.Glu534_Ser554del	MODERATE
CUX1	novel	Nonsense	1			c.3361G>T	p.Gly1121Ter	HIGH
CUX1	novel	Frame Shift Insertion	1			c.3382dup	p.Gln1128ProfsTer47	HIGH
CUX1	novel	Frame Shift Deletion	1			c.840_841del	p.Gln280HisfsTer22	HIGH
CUX1	novel	In Frame Deletion	1			c.2800_2808del	p.Thr934_Pro936del	MODERATE
KMT2B	rs200386275	Missense	1	deleterious_low_confidence(0)	possibly_damaging(0.483)	c.647C>G	p.Pro216Arg	MODERATE
KMT2B	rs1002663544	Missense	1	tolerated(0.09)	possibly_damaging(0.642)	c.3724G>A	p.Asp1242Asn	MODERATE
KMT2B	rs202218975	Missense	1	deleterious(0)	probably_damaging(0.992)	c.1634G>A	p.Arg545Gln	MODERATE
KMT2B	rs1300452150	Splice Region	1			c.3335-6G>A		LOW
KMT2B	rs371324331	Missense	1	tolerated(0.15)	possibly_damaging(0.862)	c.4199G>A	p.Arg1400His	MODERATE
KMT2B	rs755199038	Missense	1	deleterious(0)	possibly_damaging(0.878)	c.1587G>C	p.Met529Ile	MODERATE
KMT2B	rs564202766	In Frame Insertion	1			c.2268_2279dup	p.Gln759_Pro762dup	MODERATE
KMT2B	rs949745356	Missense	1	deleterious(0)	possibly_damaging(0.897)	c.5740C>T	p.Arg1914Cys	MODERATE
KMT2B	rs760121092	Missense	1	deleterious(0.01)	benign(0.122)	c.2846C>T	p.Pro949Leu	MODERATE
KMT2B	novel	Frame Shift Deletion	1			c.5998_6034del	p.Thr2000ProfsTer28	HIGH
KMT2B	novel	Missense	1	deleterious(0)	probably_damaging(0.928)	c.5350C>T	p.Arg1784Trp	MODERATE
KMT2B	novel	In Frame Deletion	1			c.1859_1933del	p.Pro620_Pro644del	MODERATE
KMT2B	novel	Splice Region	1			c.5197+14_5198-29del		LOW
KMT2B	novel	Nonsense	1			c.3378_3379insTGTTAA	p.Lys1126_Pro1127insCysTer	HIGH
NDRG1	rs1060503092	Splice Site	1			c.205+1G>A		HIGH	pathogenic
NDRG1	rs763499117	In Frame Deletion	1			c.1062_1091del	p.Thr360_Gly369del	MODERATE
NDRG1	rs537161398	Missense	1	tolerated(0.08)	possibly_damaging(0.446)	c.7C>T	p.Arg3Trp	MODERATE
NDRG1	rs1554747463	In Frame Insertion	1			c.1077_1106dup	p.Thr360_Gly369dup	MODERATE	uncertain_significance
NDRG1	rs371927413	Splice Site	2			c.-18-2_-18-1del		HIGH
NDRG1	novel	Splice Region	1			c.944-6C>T		LOW
PARD3	rs1435717617	Missense	1	tolerated(1)	benign(0)	c.832C>T	p.Pro278Ser	MODERATE
PARD3	rs16935326	Missense	1	tolerated(0.43)	benign(0.001)	c.2810C>T	p.Ala937Val	MODERATE
PARD3	rs202148989	Missense	1	deleterious_low_confidence(0)	probably_damaging(0.995)	c.3829G>A	p.Ala1277Thr	MODERATE
PARD3	novel	Missense	1	tolerated(0.56)	probably_damaging(0.99)	c.3006T>A	p.Asp1002Glu	MODERATE
PARD3	novel	Missense	1			c.2984_2986delinsAAA	p.Thr995_Gly996delinsLysArg	MODERATE
PARD3	blank	Missense	1	tolerated(0.26)	benign(0.023)	c.349C>A	p.Gln117Lys	MODERATE
PLXNB2	rs1453635304	Missense	1	deleterious(0.02)	probably_damaging(0.998)	c.3844G>A	p.Asp1282Asn	MODERATE
PLXNB2	rs769168176	Missense	1	tolerated(0.1)	benign(0.293)	c.2191G>A	p.Asp731Asn	MODERATE
PLXNB2	rs200623878	Missense	1	deleterious(0.02)	probably_damaging(0.982)	c.4433C>T	p.Pro1478Leu	MODERATE
PLXNB2	rs202168103	Splice Region	1			c.2264-5C>T		LOW
PLXNB2	novel	Missense	1	deleterious(0)	probably_damaging(1)	c.4347C>G	p.Asn1449Lys	MODERATE
PLXNB2	novel	In Frame Insertion	3			c.1168_1169insAAACCT	p.Gly389_Leu390insGlnThr	MODERATE
PLXNB2	novel	Missense	1	deleterious(0.01)	probably_damaging(0.924)	c.343C>T	p.Leu115Phe	MODERATE
PLXNB2	novel	Missense	1	tolerated(0.16)	possibly_damaging(0.812)	c.3547G>A	p.Val1183Met	MODERATE
PTPRU	rs757016780	Missense	1	deleterious(0.05)	possibly_damaging(0.839)	c.4202G>A	p.Arg1401His	MODERATE
PTPRU	rs766199196	Missense	1	deleterious(0.04)	probably_damaging(1)	c.410G>A	p.Gly137Glu	MODERATE
PTPRU	novel	Missense	1	deleterious(0)	benign(0.367)	c.1949C>T	p.Pro650Leu	MODERATE
PTPRU	novel	Missense	1	tolerated(1)	possibly_damaging(0.471)	c.2272G>T	p.Val758Phe	MODERATE
PTPRU	novel	Splice Site	1			c.1768_1774del	p.Pro590LeufsTer21	HIGH
PTPRU	novel	Nonsense	1			c.3892C>T	p.Gln1298Ter	HIGH
PTPRU	novel	Missense	1	tolerated(0.12)	possibly_damaging(0.876)	c.1492C>G	p.Pro498Ala	MODERATE
PTPRU	blank	Missense	1	deleterious(0)	probably_damaging(1)	c.3331G>A p.Val1111Met	p.Val1111Met	MODERATE
SHANK1	rs200883351	Missense	1	tolerated(0.6)	benign(0.118)	c.6167C>T	p.Pro2056Leu	MODERATE
SHANK1	rs199610046	Missense	1	tolerated(0.1)	benign(0)	c.5888C>G	p.Ala1963Gly	MODERATE
SHANK1	rs781533078	Missense	1	deleterious(0)	benign(0.118)	c.4658C>T	p.Ser1553Leu	MODERATE
SHANK1	rs1408850132	Missense	1	deleterious(0)	possibly_damaging(0.714)	c.2077A>G	p.Thr693Ala	MODERATE
SHANK1	rs369631124	Missense	1	tolerated(0.17)	benign(0.043)	c.6139G>C	p.Ala2047Pro	MODERATE
SHANK1	rs755137324	Missense	1	deleterious_low_confidence(0.04)	benign(0.001)	c.5471C>T	p.Pro1824Leu	MODERATE
SHANK1	novel	Missense	1	deleterious(0.05)	benign(0.445)	c.5921C>T	p.Ser1974Phe	MODERATE
SHANK1	novel	Missense	1	tolerated(0.11)	benign(0)	c.4571G>A	p.Arg1524His	MODERATE
SHANK1	novel	Frame Shift Insertion	1			c.4910_4911insT	p.Ala1638GlyfsTer48	HIGH
SHANK1	novel	Frame Shift Insertion	1			c.4908_4909insTG	p.Gly1637TrpfsTer62	HIGH
SHANK1	novel	Missense	1	tolerated(0.19)	benign(0.007)	c.2899C>G	p.Pro967Ala	MODERATE
SHANK1	novel	Frame Shift Deletion	1			c.2178del	p.Asn726LysfsTer6	HIGH
ZC3H3	rs201511669	Missense	1	tolerated(0.47)	benign(0)	c.1408G>A	p.Ala470Thr	MODERATE
ZC3H3	rs747681931	Missense	1	deleterious(0.02)	probably_damaging(0.949)	c.1310C>T	p.Ser437Leu	MODERATE
ZC3H3	rs796611742	Missense	2	tolerated(0.33)	benign(0.017)	c.2638_2639delinsAA	p.Ser880Lys	MODERATE
ZC3H3	novel	Frame Shift Insertion	1			c.631_632insCAGCT	p.Ser211ThrfsTer15	HIGH
ZC3H3	novel	Frame Shift Insertion	2			c.2331_2332insGCGGT	p.Cys778AlafsTer123	HIGH
ZC3H3	novel	In Frame Deletion	2			c.948_1001del	p.Ser317_Ala334del	MODERATE
ZNF469	rs777417920	Missense	1	tolerated(0.11)	benign(0.001)	c.6035C>T	p.Thr2012Met	MODERATE
ZNF469	rs199519673	Missense	1	tolerated(0.19)	benign(0.133)	c.7611G>C	p.Glu2537Asp	MODERATE	uncertain_significance
ZNF469	rs202188220	Missense	1	tolerated(0.1)	benign(0.003)	c.8381C>T	p.Thr2794Met	MODERATE	uncertain_significance
ZNF469	rs749986676	Missense	1	tolerated(0.67)	probably_damaging(0.932)	c.6322G>A	p.Gly2108Arg	MODERATE
ZNF469	rs199760004	Missense	1	tolerated(0.59)	probably_damaging(0.971)	c.10795G>T	p.Ala3599Ser	MODERATE	likely_benign,benign/likely_benign
ZNF469	rs562559927	Missense	1	tolerated(0.16)	benign(0.093)	c.6388C>G	p.Leu2130Val	MODERATE	uncertain_significance,likely_benign
ZNF469	novel	Frame Shift Insertion	1			c.9488_9489insTT	p.Gln3164CysfsTer19	HIGH
ZNF469	novel	Frame Shift Deletion	1			c.1734_1758del	p.Pro581AlafsTer143	HIGH
ATM	rs4988111	Missense	2	tolerated(0.46)	benign(0.003)	c.6995T>C	p.Leu2332Pro	MODERATE	benign,likely_benign
CDHR2	rs763466864	Missense	1	tolerated(0.06)	benign(0.006)	c.2672C>T	p.Thr891Met	MODERATE
CDHR2	rs1322165662	Missense	1	deleterious(0)	benign(0.108)	c.3925G>A	p.Asp1309Asn	MODERATE
CDHR2	novel	Frame Shift Insertion	1			c.1027_1028insAGAGAGAG	p.Val343GlufsTer4	HIGH
CDHR2	novel	Missense	1	deleterious(0)	probably_damaging(0.973)	c.1028T>A	p.Val343Glu	MODERATE
CDHR2	novel	Splice Site	1			c.2689_2734+35del		HIGH
CDHR2	novel	Missense	1	tolerated(0.16)	possibly_damaging(0.477)	c.2924C>T	p.Ser975Phe	MODERATE
CDHR2	novel	In Frame Insertion	1			c.3187_3188insGGG	p.Asn1063delinsArgAsp	MODERATE
CDHR2	novel	Missense	1	deleterious(0)	probably_damaging(0.984)	c.2960T>C	p.Phe987Ser	MODERATE
CIC	rs558660943	Missense	1	tolerated_low_confidence(0.31)	benign(0.038)	c.1628C>T	p.Ala543Val	MODERATE
CIC	rs752711063	Missense	1	deleterious(0.03)	probably_damaging(1)	c.1912G>A	p.Gly638Ser	MODERATE
CIC	rs749470261	Missense	1	deleterious(0.03)	probably_damaging(0.972)	c.4250G>A	p.Arg1417His	MODERATE
CIC	rs755733645	Missense	1	tolerated_low_confidence(0.53)	benign(0)	c.1031T>C	p.Val344Ala	MODERATE
CIC	novel	Missense	1	tolerated(0.08)	benign(0.031)	c.1021C>T	p.Pro341Ser	MODERATE
CIC	novel	Missense	1	deleterious(0)	probably_damaging(0.997)	c.1982G>A	p.Arg661His	MODERATE
CIC	novel	Nonsense	1			c.1264C>T	p.Arg422Ter	HIGH
CIC	novel	Frame Shift Insertion	1			c.430_431insATCCC	p.Pro144HisfsTer99	HIGH
CIC	novel	Missense	1	tolerated_low_confidence(0.05)	probably_damaging(0.953)	c.433_434delinsTT	p.Glu145Leu	MODERATE
CIC	novel	Frame Shift Insertion	1			c.3109_3110insGC	p.Ser1037CysfsTer3	HIGH
CIC	novel	Frame Shift Deletion	1			c.946_977del	p.Leu316ArgfsTer80	HIGH
DNMT1	rs764541314	Missense	1	deleterious(0)	probably_damaging(0.977)	c.3536C>T	p.Thr1179Met	MODERATE
DNMT1	novel	Missense	1	deleterious(0)	probably_damaging(0.997)	c.4136G>A	p.Arg1379Gln	MODERATE
DNMT1	novel	Missense	1	tolerated(0.3)	benign(0.005)	c.4226A>T	p.Gln1409Leu	MODERATE
DNMT1	novel	Missense	1	deleterious(0.03)	probably_damaging(0.951)	c.2167G>C	p.Asp723His	MODERATE
DNMT1	novel	Missense	1	deleterious(0)	benign(0.444)	c.1448C>T	p.Thr483Ile	MODERATE
DNMT1	blank	Missense	1	deleterious(0.04)	probably_damaging(0.988)	c.1933G>A	p.Asp645Asn	MODERATE
ELN	rs868983551	Missense	1		unknown(0)	c.1888C>T	p.Pro630Ser	MODERATE
ELN	rs375867140	Missense	1	tolerated_low_confidence(1)	unknown(0)	c.1391T>C	p.Val464Ala	MODERATE
ELN	novel	Missense	1	deleterious_low_confidence(0)	benign(0.295)	c.59T>A	p.Ile20Asn	MODERATE
ELN	novel	Frame Shift Insertion	1			c.756_757insTGGC	p.Gln253TrpfsTer10	HIGH
ELN	novel	In Frame Deletion	1			c.1551_1604del	p.Leu526_Gly543del	MODERATE
ELN	novel	In Frame Deletion	2			c.1521_1556del	p.Val514_Gly525del	MODERATE
ELN	novel	Frame Shift Deletion	1			c.2005_2011del	p.Gly669SerfsTer4	HIGH
ELN	blank	Missense	1	deleterious_low_confidence(0)	probably_damaging(0.998)	c.1040C>T	p.Pro347Leu	MODERATE
ELN	blank	Missense	1	deleterious_low_confidence(0)	probably_damaging(0.995)	c.1555G>C	p.Gly519Arg	MODERATE
IGFN1	rs375838031	Missense	1	deleterious(0.01)	unknown(0)	c.386G>A	p.Arg129Gln	MODERATE
IGFN1	rs564262369	Frame Shift Deletion	1			c.1206_1210del	p.Asp402GlufsTer6	HIGH
IGFN1	rs547402627	Missense	1	deleterious(0.01)	unknown(0)	c.2281C>T	p.Arg761Trp	MODERATE
IGFN1	rs922932901	In Frame Deletion	1			c.3537_3542del	p.Ala1180_Gly1181del	MODERATE
IGFN1	novel	Frame Shift Deletion	1			c.1609del	p.Glu537LysfsTer82	HIGH
IGFN1	novel	Missense	1	tolerated(0.07)	probably_damaging(0.92)	c.9497T>C	p.Val3166Ala	MODERATE
IGFN1	novel	Frame Shift Deletion	1			c.7730_7772del	p.Gly2577ValfsTer49	HIGH
LTBP4	rs768920574	Missense	1	deleterious(0)	probably_damaging(0.962)	c.3712G>A	p.Gly1238Ser	MODERATE
LTBP4	rs377274875	Missense	1	tolerated(0.06)	benign(0.029)	c.1637C>T	p.Ser546Phe	MODERATE
LTBP4	rs543477447	Missense	1	deleterious(0.05)	possibly_damaging(0.813)	c.3392G>A	p.Arg1131His	MODERATE
LTBP4	rs200667255	Missense	1	deleterious(0)	probably_damaging(0.999)	c.3110C>G	p.Pro1037Arg	MODERATE
LTBP4	rs753565181	Missense	1	deleterious(0.03)	probably_damaging(1)	c.3178G>A	p.Gly1060Ser	MODERATE
LTBP4	novel	Missense	1	deleterious(0.02)	benign(0.023)	c.4571C>T	p.Ser1524Phe	MODERATE
LTBP4	novel	Splice Region	1			c.995-7G>T		LOW
LTBP4	novel	Splice Region	1			c.995-6_995-5insTCTCT		LOW
RBMXL3	rs1556556238	Missense	1	deleterious_low_confidence(0.01)	probably_damaging(0.985)	c.196G>A	p.Ala66Thr	MODERATE
RBMXL3	rs781949823	Missense	1	deleterious_low_confidence(0.04)	probably_damaging(0.997)	c.856G>T	p.Gly286Cys	MODERATE
RBMXL3	rs781797965	Missense	1	deleterious_low_confidence(0.04)	benign(0.092)	c.2882G>A	p.Ser961Asn	MODERATE
RBMXL3	rs372451559	Missense	1	deleterious_low_confidence(0)	possibly_damaging(0.897)	c.3025G>A	p.Asp1009Asn	MODERATE
RBMXL3	novel	In Frame Deletion	1			c.2628_2681del	p.Ser877_Arg894del	MODERATE
RBMXL3	novel	In Frame Insertion	1			c.2208_2209insAACAGTTACGGC	p.Ser736_Gln737insAsnSerTyrGly	MODERATE
RBMXL3	novel	In Frame Deletion	1			c.2235_2330del	p.Ser747_Arg778del	MODERATE
RPTOR	rs200398112	Splice Region	1			c.3370+8C>T		LOW
RPTOR	rs765037698	Missense	1	tolerated(0.19)	benign(0.095)	c.1621G>A	p.Val541Met	MODERATE
RPTOR	rs899266882	Missense	1	tolerated(0.1)	benign(0.001)	c.3988G>A	p.Val1330Met	MODERATE
RPTOR	rs374210888	Missense	1	tolerated(0.22)	possibly_damaging(0.673)	c.1270G>A	p.Val424Met	MODERATE
RPTOR	novel	Missense	1	tolerated(0.25)	benign(0.275)	c.2790C>A	p.Phe930Leu	MODERATE
RPTOR	novel	Missense	1	deleterious(0)	probably_damaging(0.997)	c.1594C>T	p.Arg532Trp	MODERATE
RPTOR	novel	Frame Shift Deletion	1			c.3275_3327del	p.Ala1092AspfsTer46	HIGH
RPTOR	blank	Missense	1	deleterious(0)	probably_damaging(0.993)	c.1840G>A	p.Glu614Lys	MODERATE
TEP1	rs887312837	Missense	1	tolerated(0.09)	benign(0.007)	c.2690G>A	p.Arg897His	MODERATE
TEP1	rs544677091	Missense	1	deleterious(0.04)	possibly_damaging(0.795)	c.947C>T	p.Pro316Leu	MODERATE
TEP1	novel	In Frame Deletion	2			c.2196_2231del	p.Val733_Ala744del	MODERATE
TEP1	novel	Missense	1	tolerated(0.38)	benign(0)	c.6839C>T	p.Ser2280Phe	MODERATE
TEP1	novel	Frame Shift Deletion	1			c.5582_5610del	p.Arg1861LeufsTer70	HIGH
TEP1	blank	Missense	1	deleterious(0)	probably_damaging(0.949)	c.5965G>A	p.Asp1989Asn	MODERATE
TET3	rs1418278030	Missense	1	deleterious(0)	probably_damaging(0.991)	c.611C>T	p.Ser204Leu	MODERATE
TET3	rs201583228	Missense	1	deleterious(0.01)	benign(0.43)	c.1934C>T	p.Pro645Leu	MODERATE
TET3	rs1439472112	Missense	1	deleterious(0)	probably_damaging(0.962)	c.3085G>A	p.Ala1029Thr	MODERATE
TET3	rs778571119	Missense	1	tolerated(0.23)	benign(0.184)	c.3814G>A	p.Val1272Ile	MODERATE
TET3	rs748561400	Missense	2	deleterious(0)	benign(0.397)	c.3301G>A	p.Val1101Met	MODERATE
TET3	novel	In Frame Deletion	1			c.1284_1334del	p.Thr431_Arg447del	MODERATE
TET3	novel	Missense	1	deleterious(0)	probably_damaging(1)	c.2948G>A	p.Gly983Asp	MODERATE
TET3	novel	Missense	1	deleterious(0)	probably_damaging(0.942)	c.5069C>T	p.Ser1690Leu	MODERATE
TET3	novel	Frame Shift Deletion	1			c.3851_3887del	p.Phe1284SerfsTer33	HIGH

## Sheet: Table S7
Supplementary Table 7: Percent Copy Number Variation between Nigerian and Barbadian TNBC samples in our study.
gene	Gain_Barbados	Gain_Nigeria	Loss_Barbados	Loss_Nigeria	Total_Barbados	Total_Nigeria	Gain_%_Barbados	Gain_%_Nigeria	Loss_%_Barbados	Loss_%_Nigeria
PIK3CA	18	10	0	0	19	12	94.7368	83.3333	0	0
ERBB2	1	0	15	7	19	12	5.26316	0	78.9474	58.3333
TP53	2	1	13	9	19	12	10.5263	8.33333	68.4211	75
CDKN2A	5	3	10	6	19	12	26.3158	25	52.6316	50
PTEN	2	1	2	2	19	12	10.5263	8.33333	10.5263	16.6667
RB1	4	2	3	2	19	12	21.0526	16.6667	15.7895	16.6667
FOXA1	6	6	13	3	19	12	31.5789	50	68.4211	25
FGFR1	7	2	5	7	19	12	36.8421	16.6667	26.3158	58.3333
ALK	1	0	18	12	19	12	5.26316	0	94.7368	100
USP24	11	2	1	5	19	12	57.8947	16.6667	5.26316	41.6667
RYR2	10	7	3	2	19	12	52.6316	58.3333	15.7895	16.6667
MSH6	12	7	0	0	19	12	63.1579	58.3333	0	0
PPARG	5	4	0	2	19	12	26.3158	33.3333	0	16.6667
ROBO2	7	6	4	4	19	12	36.8421	50	21.0526	33.3333
ELN	12	7	0	1	19	12	63.1579	58.3333	0	8.33333
ATP6V1B2	1	1	12	7	19	12	5.26316	8.33333	63.1579	58.3333
CELF4	5	4	8	5	19	12	26.3158	33.3333	42.1053	41.6667
MTMR8	4	2	12	7	19	12	21.0526	16.6667	63.1579	58.3333
USP24	8	5	5	2	19	12	42.1053	41.6667	26.3158	16.6667
TLR3	8	7	5	1	19	12	42.1053	58.3333	26.3158	8.33333
FKBP6	6	4	5	2	19	12	31.5789	33.3333	26.3158	16.6667
FZD9	7	5	4	0	19	12	36.8421	41.6667	21.0526	0
PNMA2	6	8	2	0	19	12	31.5789	66.6667	10.5263	0
DPP7	2	0	15	7	19	12	10.5263	0	78.9474	58.3333
CYP26A1	5	4	13	3	19	12	26.3158	33.3333	68.4211	25
HIF1AN	0	0	15	9	19	12	0	0	78.9474	75
PHRF1	0	0	11	6	19	12	0	0	57.8947	50
FBRSL1	5	1	8	7	19	12	26.3158	8.33333	42.1053	58.3333
OR4F4	13	10	3	1	19	12	68.4211	83.3333	15.7895	8.33333
UHRF1	4	1	4	3	19	12	21.0526	8.33333	21.0526	25
EVI5L	0	0	6	5	19	12	0	0	31.5789	41.6667

## Sheet: Table S8
Supplementary Table 8: GISTIC2 analysis of the entire TNBC cohort.
Region	Type	Q-Bound	G-Score	% of CNV Overlap
chr1:8,292,482-8,295,485	CN Gain	5.54748e-15	28.153	0
chr1:45,035,795-45,321,038	CN Gain	1.62293e-14	27.8213	15.6025
chr1:32,394,394-32,737,610	CN Gain	9.91979e-14	26.5427	9.96137
chr1:20,727,920-21,044,461	CN Gain	1.00119e-13	26.4789	0.873505
chr1:9,376,668-9,582,262	CN Gain	1.02754e-13	25.9034	21.6193
chr1:38,891,735-39,102,093	CN Gain	1.12288e-13	25.2338	16.4577
chr1:244,970,342-245,574,859	CN Gain	1.23139e-13	25.077	94.2306
chr1:27,160,711-27,277,352	CN Gain	1.28029e-13	25.0313	45.0691
chr1:225,999,118-226,295,562	CN Gain	5.16644e-13	24.3431	38.6758
chr1:161,425,382-161,443,888	CN Gain	1.62358e-11	22.9634	100
chr1:35,025,460-35,187,147	CN Gain	2.45972e-11	22.7928	1.33035
chr1:228,557,751-228,619,131	CN Gain	3.05433e-11	22.6961	100
chr1:16,253,553-16,387,158	CN Gain	3.21614e-11	22.6611	0.581565
chr1:50,992,773-51,225,447	CN Gain	3.72637e-11	22.6085	6.26972
chr1:1,809,043-1,891,886	CN Gain	4.63225e-11	22.5116	100
chr1:44,849,536-44,990,053	CN Gain	6.5779e-11	22.367	2.79681
chr1:112,774,330-113,056,581	CN Gain	2.46127e-10	21.7818	79.2791
chr1:9,757,336-10,102,894	CN Gain	3.01002e-10	21.7046	4.53527
chr1:200,441,923-200,844,260	CN Gain	6.65688e-10	21.3404	2.59484
chr1:235,031,415-235,160,856	CN Gain	9.37415e-10	21.1927	10.3986
chr1:31,074,579-31,173,518	CN Gain	1.17212e-09	21.0868	10.93
chr1:24,656,361-24,686,227	CN Gain	1.92564e-09	20.863	11.4712
chr1:246,522,482-246,997,820	CN Gain	8.14466e-09	20.1703	75.5105
chr1:208,665,407-209,260,851	CN Gain	1.49128e-08	19.8649	15.3759
chr1:153,993,310-154,158,928	CN Gain	1.75403e-08	19.7868	4.11187
chr1:28,594,060-29,109,132	CN Gain	2.41025e-08	19.6454	2.10767
chr1:23,883,043-24,047,407	CN Gain	4.08547e-08	19.3728	65.8684
chr1:31,837,682-32,013,394	CN Gain	7.66787e-08	19.0531	3.87395
chr1:145,518,699-145,594,688	CN Gain	1.22455e-07	18.8277	4.42169
chr1:225,520,184-225,802,480	CN Gain	2.23975e-07	18.515	30.6876
chr1:52,490,646-52,688,009	CN Gain	7.25616e-07	17.8945	0.956106
chr1:45,664,119-45,795,328	CN Gain	1.27227e-06	17.6023	10.7173
chr1:51,730,014-51,861,566	CN Gain	6.35342e-06	16.6981	0
chr1:21,945,557-22,120,106	CN Gain	6.45096e-06	16.6874	42.0747
chr1:150,298,653-150,466,808	CN Gain	6.68702e-06	16.6682	65.8963
chr1:227,067,696-227,531,569	CN Gain	7.02424e-06	16.6393	9.32453
chr1:241,958,781-243,039,250	CN Gain	8.86284e-06	16.5094	49.4489
chr1:155,769,385-155,907,752	CN Gain	1.71681e-05	16.1259	100
chr1:91,890,256-92,476,012	CN Gain	1.88865e-05	16.0697	100
chr1:44,363,575-44,574,196	CN Gain	2.60364e-05	15.8841	2.19161
chr1:112,143,751-112,446,166	CN Gain	5.64353e-05	15.4099	100
chr1:29,393,752-30,636,278	CN Gain	6.86961e-05	15.2858	76.7863
chr1:53,745,423-53,998,622	CN Gain	7.67364e-05	15.2217	4.0557
chr1:13,421,088-13,451,211	CN Gain	8.49348e-05	15.1501	100
chr1:151,078,672-151,129,092	CN Gain	8.78715e-05	15.1365	0
chr1:27,422,361-27,518,827	CN Gain	8.9274e-05	15.1255	1.27195
chr1:21,678,006-21,782,779	CN Gain	0.000140998	14.8441	0
chr1:50,475,505-50,939,663	CN Gain	0.000253248	14.4739	0.697607
chr1:224,258,853-224,424,479	CN Gain	0.000402127	14.1884	9.7219
chr1:110,762,825-111,165,110	CN Gain	0.000408692	14.1732	15.0717
chr1:39,983,349-40,302,580	CN Gain	0.00052468	14.0044	12.2046
chr1:3,806,553-3,809,725	CN Gain	0.000593861	13.9297	0
chr1:62,436,056-62,851,277	CN Gain	0.000702804	13.8212	0.0787532
chr1:184,122,704-184,686,841	CN Gain	0.00111077	13.4934	2.32266
chr1:118,209,339-118,831,762	CN Gain	0.00255362	12.9136	6.04798
chr1:203,800,399-204,112,606	CN Gain	0.00417796	12.5697	28.599
chr1:147,307,652-147,565,808	CN Gain	0.00567867	12.3413	43.6163
chr1:41,749,712-42,144,511	CN Gain	0.0057436	12.3228	0.00582575
chr2:23,757,874-23,910,602	CN Gain	7.19621e-18	30.5557	72.7686
chr2:97,146,310-97,327,752	CN Gain	2.06243e-12	23.8049	100
chr2:25,981,843-26,156,528	CN Gain	2.39792e-12	23.7662	8.17128
chr2:61,503,549-61,846,696	CN Gain	2.72837e-12	23.6808	3.79604
chr2:220,497,649-220,759,860	CN Gain	5.39341e-11	22.4523	2.35726
chr2:84,918,488-85,303,555	CN Gain	4.28421e-10	21.5453	2.36089
chr2:202,800,026-203,394,750	CN Gain	7.66217e-09	20.1948	9.45144
chr2:95,810,445-95,986,814	CN Gain	8.99339e-09	20.1185	100
chr2:31,821,209-32,357,097	CN Gain	1.37958e-08	19.9054	10.4552
chr2:119,685,732-120,068,736	CN Gain	4.51074e-08	19.3164	0.77101
chr2:218,437,735-218,607,989	CN Gain	1.54862e-07	18.7042	6.81452
chr2:42,371,304-42,738,935	CN Gain	1.60543e-07	18.683	4.90329
chr2:231,808,470-232,005,160	CN Gain	3.70182e-07	18.2529	100
chr2:128,815,298-129,562,523	CN Gain	1.29338e-06	17.5832	45.2688
chr2:87,795,785-87,825,240	CN Gain	1.39242e-06	17.5412	100
chr2:109,800,454-109,824,391	CN Gain	2.83563e-06	17.1482	100
chr2:47,434,561-47,469,188	CN Gain	3.99741e-06	16.9556	0
chr2:135,200,347-135,698,205	CN Gain	5.68032e-06	16.7527	8.83284
chr2:170,998,487-171,865,937	CN Gain	7.02424e-06	16.632	3.28399
chr2:24,218,963-24,691,461	CN Gain	1.19693e-05	16.331	33.6791
chr2:72,519,777-72,781,751	CN Gain	1.46731e-05	16.2101	3.24307
chr2:101,493,434-101,804,941	CN Gain	1.82883e-05	16.0811	4.58288
chr2:47,822,121-47,839,625	CN Gain	4.80211e-05	15.5084	12.9856
chr2:131,840,261-132,394,059	CN Gain	7.42743e-05	15.2353	100
chr2:208,538,132-209,545,881	CN Gain	8.34762e-05	15.1682	11.4025
chr2:121,620,122-121,820,694	CN Gain	8.78715e-05	15.1417	6.29898
chr2:203,469,915-203,671,672	CN Gain	9.35898e-05	15.1013	2.65617
chr2:234,091,624-234,393,779	CN Gain	0.000125308	14.9193	1.13485
chr2:230,515,463-230,836,076	CN Gain	0.000286867	14.3924	29.326
chr2:24,978,758-25,089,773	CN Gain	0.000365882	14.2475	7.29721
chr2:106,344,845-106,447,418	CN Gain	0.000415192	14.1709	100
chr2:113,762,292-113,912,691	CN Gain	0.000484982	14.0605	4.88833
chr2:65,641,158-65,686,778	CN Gain	0.000584134	13.9436	10.1797
chr2:25,464,117-25,601,456	CN Gain	0.000835017	13.692	0
chr2:232,574,324-232,734,888	CN Gain	0.00127313	13.4047	2.15304
chr2:216,711,254-217,682,871	CN Gain	0.00174051	13.1826	1.87574
chr2:127,742,033-127,949,890	CN Gain	0.00255362	12.9141	5.54853
chr2:55,075,845-55,612,841	CN Gain	0.00294249	12.8124	40.3145
chr2:10,551,108-10,754,332	CN Gain	0.00325885	12.7465	7.00213
chr2:71,141,044-71,329,843	CN Gain	0.0035852	12.6733	43.0145
chr2:29,984,986-30,660,525	CN Gain	0.00363655	12.6672	45.7638
chr2:113,438,048-113,495,658	CN Gain	0.00423159	12.5587	98.7502
chr2:33,763,024-34,157,306	CN Gain	0.0059066	12.3043	52.7627
chr2:70,155,673-70,292,589	CN Gain	0.00630989	12.2561	16.2151
chr2:176,215,454-176,234,730	CN Gain	0.00760958	12.115	3.98942
chr2:42,814,099-43,210,670	CN Gain	0.00851846	12.0233	1.56466
chr3:138,836,592-138,917,246	CN Gain	7.19621e-18	30.8868	1.60066
chr3:197,054,791-197,070,562	CN Gain	1.02754e-13	25.8142	22.6682
chr3:125,255,845-125,855,743	CN Gain	1.09093e-13	25.3021	29.5152
chr3:51,443,803-51,583,610	CN Gain	3.64592e-09	20.5652	1.55286
chr3:184,389,258-184,528,621	CN Gain	7.81283e-09	20.1871	35.2317
chr3:136,369,816-136,874,627	CN Gain	3.75767e-08	19.4174	2.43121
chr3:41,271,392-42,173,046	CN Gain	4.01363e-08	19.3743	51.8085
chr3:197,820,480-198,295,559	CN Gain	1.45477e-07	18.7353	87.3705
chr3:48,717,227-48,918,349	CN Gain	1.87481e-07	18.6038	1.86951
chr3:129,671,209-129,946,435	CN Gain	2.47232e-07	18.4709	44.0609
chr3:65,618,231-66,112,368	CN Gain	3.35911e-07	18.3127	3.30192
chr3:196,668,048-196,922,744	CN Gain	6.46281e-07	17.9661	14.3771
chr3:177,050,658-177,394,572	CN Gain	7.80413e-07	17.8514	2.41368
chr3:195,299,698-195,531,518	CN Gain	1.09143e-06	17.683	66.1759
chr3:47,929,330-48,155,612	CN Gain	1.7855e-06	17.4013	4.0476
chr3:72,997,401-73,315,653	CN Gain	6.80922e-06	16.6568	1.45828
chr3:50,669,814-51,203,016	CN Gain	7.55797e-06	16.6034	9.5039
chr3:109,199,587-109,729,981	CN Gain	1.34329e-05	16.2672	5.90278
chr3:127,108,036-127,529,152	CN Gain	1.34329e-05	16.2669	1.49223
chr3:6,362,414-6,779,368	CN Gain	5.5676e-05	15.4149	43.9149
chr3:128,650,648-128,793,111	CN Gain	5.83864e-05	15.3834	51.247
chr3:193,679,824-194,102,437	CN Gain	6.74862e-05	15.3	0
chr3:57,557,533-58,062,179	CN Gain	0.000121274	14.9353	6.18731
chr3:32,621,307-32,818,096	CN Gain	0.000541105	13.9901	8.47151
chr3:1,383,148-3,562,079	CN Gain	0.000593861	13.9298	92.6031
chr3:49,912,002-50,091,392	CN Gain	0.00363655	12.6659	18.1599
chr3:11,048,378-11,538,139	CN Gain	0.00497954	12.4367	100
chr3:49,185,041-49,352,395	CN Gain	0.00524057	12.3908	0
chr3:47,610,416-47,772,827	CN Gain	0.00567867	12.3335	100
chr3:119,038,645-119,368,308	CN Gain	0.00830153	12.0481	32.3891
chr3:126,574,294-126,656,032	CN Gain	0.00876008	12.0089	0.450219
chr3:196,000,566-196,178,842	CN Gain	0.00886625	11.9963	100
chr4:186,735,625-187,959,649	CN Gain	8.95182e-10	21.2082	74.4023
chr4:9,411,236-9,689,873	CN Gain	1.49641e-06	17.508	100
chr4:40,438,903-40,785,246	CN Gain	6.45096e-06	16.6808	37.1069
chr4:55,330,148-56,298,239	CN Gain	0.00056619	13.9573	9.09284
chr4:77,427,937-78,001,689	CN Gain	0.000622165	13.8918	41.0616
chr4:127,900,477-128,155,845	CN Gain	0.00606707	12.2875	2.30099
chr4:123,445,657-123,808,532	CN Gain	0.00657747	12.227	100
chr4:60,171-459,260	CN Gain	0.00967988	11.9218	95.0941
chr5:1,272,608-1,272,697	CN Gain	7.19621e-18	31.2118	91.0112
chr5:172,995,406-173,223,808	CN Gain	9.66619e-14	26.6419	19.041
chr5:139,123,238-139,369,835	CN Gain	1.33886e-13	24.9984	2.50206
chr5:139,481,642-139,647,418	CN Gain	3.92809e-13	24.4554	17.1533
chr5:178,593,970-178,924,909	CN Gain	8.44519e-13	24.16	15.3013
chr5:134,590,126-134,874,290	CN Gain	2.86241e-09	20.6738	19.1027
chr5:16,848,460-17,197,263	CN Gain	5.41439e-08	19.225	5.70408
chr5:142,023,492-142,297,991	CN Gain	8.2411e-07	17.8284	0.828418
chr5:137,889,526-138,147,196	CN Gain	1.44674e-06	17.531	2.05185
chr5:131,171,038-131,429,073	CN Gain	2.50097e-06	17.2232	34.1589
chr5:154,506,869-154,737,523	CN Gain	6.23304e-06	16.7057	2.52846
chr5:156,796,883-157,160,538	CN Gain	7.02424e-06	16.6333	4.02799
chr5:170,833,007-171,298,761	CN Gain	9.84222e-06	16.4433	2.04013
chr5:149,436,996-149,608,373	CN Gain	1.74734e-05	16.1186	39.9494
chr5:176,040,635-176,290,081	CN Gain	2.87476e-05	15.8286	100
chr5:132,912,971-133,088,456	CN Gain	4.57429e-05	15.5312	5.39248
chr5:134,165,064-134,525,650	CN Gain	7.42743e-05	15.2377	4.02234
chr5:68,019,241-68,212,593	CN Gain	9.237e-05	15.1094	0.781993
chr5:176,978,951-177,078,851	CN Gain	9.50957e-05	15.0867	1.27528
chr5:177,135,129-177,283,357	CN Gain	0.000402127	14.1902	62.0942
chr5:31,545,172-31,930,359	CN Gain	0.000402127	14.1889	4.40254
chr5:53,510,235-54,453,797	CN Gain	0.000484982	14.0597	5.16225
chr5:79,316,201-79,712,474	CN Gain	0.000938868	13.6144	24.2616
chr5:165,365,006-167,090,547	CN Gain	0.000965658	13.5956	45.4534
chr5:138,467,957-138,869,003	CN Gain	0.00383681	12.6241	9.46974
chr5:171,870,669-172,044,927	CN Gain	0.00440131	12.5276	0
chr6:159,711,475-159,712,845	CN Gain	7.19621e-18	31.3497	100
chr6:14,857,257-15,185,246	CN Gain	9.91979e-14	26.5624	1.52414
chr6:107,086,296-107,194,589	CN Gain	1.02754e-13	26.0593	1.63907
chr6:27,494,477-27,754,293	CN Gain	3.21614e-11	22.6658	70.9806
chr6:6,804,527-7,163,989	CN Gain	1.77015e-09	20.8969	0.182495
chr6:36,393,249-36,673,474	CN Gain	4.25676e-09	20.4855	4.67589
chr6:21,145,304-21,559,793	CN Gain	3.17237e-07	18.3369	1.48665
chr6:134,315,115-134,902,113	CN Gain	5.26099e-07	18.0728	4.27991
chr6:38,282,722-38,671,109	CN Gain	7.16094e-06	16.6228	16.5523
chr6:111,124,588-111,199,581	CN Gain	1.02181e-05	16.4259	0
chr6:154,852,121-155,129,363	CN Gain	1.11698e-05	16.3729	5.0097
chr6:37,044,992-37,153,468	CN Gain	2.14456e-05	15.9973	11.4219
chr6:42,576,620-42,890,374	CN Gain	8.9274e-05	15.1263	2.78467
chr6:139,392,394-139,925,369	CN Gain	9.83283e-05	15.0677	2.04756
chr6:161,258,832-162,126,923	CN Gain	0.000111541	14.9888	48.3368
chr6:73,877,173-75,011,147	CN Gain	0.000223697	14.5549	32.7111
chr6:34,258,019-34,510,230	CN Gain	0.000989686	13.5807	11.3552
chr6:149,480,747-149,499,454	CN Gain	0.00153372	13.2775	5.34559
chr6:56,672,966-57,765,236	CN Gain	0.00445633	12.5121	45.8049
chr6:85,691,650-86,039,669	CN Gain	0.0094442	11.9473	50.651
chr7:101,703,497-102,179,175	CN Gain	7.19621e-18	34.2306	3.41155
chr7:71,814,652-72,708,547	CN Gain	7.19621e-18	31.8694	31.0587
chr7:98,356,879-98,617,487	CN Gain	7.19621e-18	31.0318	5.15947
chr7:128,477,000-128,602,242	CN Gain	7.19621e-18	29.2846	100
chr7:97,162,209-98,153,971	CN Gain	9.2808e-14	26.7631	23.6072
chr7:4,276,072-4,666,998	CN Gain	1.00119e-13	26.476	82.7793
chr7:101,033,005-101,041,952	CN Gain	1.8753e-13	24.7955	100
chr7:152,446,913-152,738,827	CN Gain	4.27688e-12	23.5065	14.8009
chr7:67,322,404-69,564,029	CN Gain	9.41183e-12	23.2008	12.1313
chr7:131,575,171-131,732,513	CN Gain	7.0494e-11	22.335	9.81302
chr7:56,379,236-56,804,082	CN Gain	9.2726e-11	22.211	100
chr7:62,929,139-63,348,191	CN Gain	2.00424e-10	21.8841	100
chr7:76,064,782-76,199,053	CN Gain	6.47179e-09	20.2762	66.3412
chr7:148,633,113-148,997,419	CN Gain	8.83335e-09	20.129	4.67656
chr7:105,225,188-105,369,206	CN Gain	4.98502e-08	19.2605	100
chr7:55,750,139-56,042,086	CN Gain	6.92899e-07	17.9244	100
chr7:6,176,692-6,394,177	CN Gain	1.98866e-06	17.3493	3.80946
chr7:47,532,487-47,776,780	CN Gain	3.64825e-06	17.0036	44.4429
chr7:75,592,366-75,915,136	CN Gain	5.68032e-06	16.7533	65.582
chr7:140,141,062-140,468,413	CN Gain	1.19693e-05	16.3312	90.1476
chr7:40,182,742-40,421,815	CN Gain	1.74734e-05	16.1143	53.4841
chr7:129,516,082-129,713,102	CN Gain	4.80211e-05	15.5057	1.90945
chr7:73,244,241-73,293,572	CN Gain	6.23878e-05	15.3503	100
chr7:6,766,986-6,989,151	CN Gain	9.35898e-05	15.0903	100
chr7:149,892,414-150,250,252	CN Gain	0.00010969	14.9945	100
chr7:74,601,724-74,697,819	CN Gain	0.000115445	14.9617	0
chr7:66,125,222-66,529,065	CN Gain	0.000226747	14.5419	88.6971
chr7:51,391,401-52,501,922	CN Gain	0.000459581	14.1019	45.8783
chr7:27,264,229-27,795,163	CN Gain	0.000459581	14.095	1.40771
chr7:99,676,519-99,870,377	CN Gain	0.00166491	13.2105	58.7879
chr7:73,872,901-74,010,352	CN Gain	0.00451005	12.5076	1.47325
chr7:4,883,335-5,177,723	CN Gain	0.00490828	12.4413	33.3074
chr7:76,551,383-76,969,420	CN Gain	0.00567867	12.3338	100
chr8:41,351,531-41,575,309	CN Gain	6.33726e-13	24.2603	5.80754
chr8:140,655,351-140,980,397	CN Gain	1.91494e-11	22.8912	100
chr8:80,211,003-80,476,645	CN Gain	4.44238e-10	21.5252	3.96022
chr8:126,398,152-126,515,122	CN Gain	8.66871e-09	20.1396	100
chr8:46,931,358-47,195,567	CN Gain	4.24893e-08	19.3483	20.6446
chr8:128,397,293-129,655,214	CN Gain	4.92553e-06	16.8424	14.3835
chr8:28,436,196-28,695,234	CN Gain	5.47922e-06	16.7809	39.7085
chr8:66,745,440-67,042,327	CN Gain	9.33633e-06	16.4787	5.17571
chr8:98,552,497-99,425,957	CN Gain	1.27841e-05	16.2943	26.7146
chr8:120,839,311-122,936,288	CN Gain	0.000107919	15.0089	8.37043
chr8:8,914,395-9,536,767	CN Gain	0.000140998	14.8432	13.6028
chr8:22,283,070-22,523,460	CN Gain	0.00103046	13.5486	52.6819
chr8:8,419,030-8,865,486	CN Gain	0.00116351	13.4713	74.1148
chr8:20,315,164-21,680,291	CN Gain	0.00157286	13.2569	1.50338
chr8:56,240,820-58,103,722	CN Gain	0.00302846	12.8006	35.554
chr8:133,886,584-134,305,097	CN Gain	0.00538767	12.3715	16.8229
chr9:33,970,177-34,235,439	CN Gain	1.50274e-12	23.9377	8.70498
chr9:36,251,676-36,677,219	CN Gain	2.04252e-09	20.8446	6.13569
chr9:132,283,317-132,476,436	CN Gain	3.56879e-09	20.5747	3.47661
chr9:137,099,873-137,103,548	CN Gain	1.51541e-08	19.8503	100
chr9:129,196,733-129,585,106	CN Gain	4.08547e-08	19.3675	17.7082
chr9:107,523,102-107,739,668	CN Gain	1.37809e-07	18.7609	4.18256
chr9:96,504,840-96,808,352	CN Gain	1.90814e-07	18.59	14.6251
chr9:71,750,301-72,631,016	CN Gain	1.47109e-06	17.5151	5.76475
chr9:91,083,170-91,687,308	CN Gain	2.73062e-06	17.1686	3.00213
chr9:101,846,554-104,115,354	CN Gain	8.86284e-06	16.5017	35.0417
chr9:6,350,118-6,789,873	CN Gain	1.17665e-05	16.3416	70.5672
chr9:42,568,848-43,000,000	CN Gain	5.20679e-05	15.4597	89.7874
chr9:88,138,220-88,522,732	CN Gain	6.97311e-05	15.2769	26.6036
chr9:124,903,014-125,032,837	CN Gain	0.000125308	14.9158	1.79783
chr9:129,891,684-129,904,758	CN Gain	0.00017827	14.7086	92.16
chr9:104,896,774-105,210,585	CN Gain	0.000245624	14.5005	3.12417
chr9:81,872,880-81,914,216	CN Gain	0.00052468	14.01	3.77879
chr9:94,334,001-94,800,799	CN Gain	0.000791205	13.7307	38.3254
chr9:116,733,564-120,273,795	CN Gain	0.00112691	13.4809	3.86427
chr9:91,975,395-92,106,189	CN Gain	0.00623427	12.2659	4.82056
chr10:72,368,209-72,980,713	CN Gain	6.0896e-14	27.174	1.75885
chr10:101,260,405-101,536,489	CN Gain	2.81963e-13	24.6046	88.0525
chr10:12,227,290-12,753,804	CN Gain	6.63089e-13	24.2465	36.7249
chr10:74,204,803-74,939,574	CN Gain	6.14446e-12	23.366	68.8862
chr10:34,726,948-35,325,237	CN Gain	3.3671e-11	22.653	88.2517
chr10:43,483,746-43,556,983	CN Gain	6.43021e-11	22.3719	2.93567
chr10:98,552,069-99,329,460	CN Gain	8.95182e-10	21.2028	9.88229
chr10:101,861,703-102,056,110	CN Gain	5.60763e-09	20.3601	0
chr10:29,563,719-29,978,139	CN Gain	1.91657e-08	19.7528	10.6363
chr10:87,865,550-87,868,523	CN Gain	2.41025e-08	19.6383	0
chr10:80,645,113-82,446,538	CN Gain	6.39586e-08	19.1472	10.3634
chr10:63,561,240-63,636,215	CN Gain	9.43124e-08	18.9591	0
chr10:114,837,053-115,841,654	CN Gain	7.12643e-07	17.9093	11.8088
chr10:106,706,530-107,052,709	CN Gain	1.07011e-06	17.6854	0
chr10:35,685,005-36,913,293	CN Gain	3.04172e-06	17.1089	44.3335
chr10:21,540,758-21,954,227	CN Gain	8.70951e-06	16.5141	2.46403
chr10:124,812,425-124,974,207	CN Gain	0.000129662	14.8927	12.2857
chr10:21,210,605-21,487,227	CN Gain	0.000478104	14.0654	1.14814
chr10:102,942,723-103,179,216	CN Gain	0.00157286	13.2518	0.749705
chr10:84,376,381-84,889,017	CN Gain	0.00511721	12.4196	5.00804
chr10:49,784,321-49,810,361	CN Gain	0.00640176	12.2403	59.7926
chr10:111,507,855-112,286,787	CN Gain	0.00994156	11.9095	13.7352
chr11:118,691,048-118,869,447	CN Gain	7.19621e-18	40.4885	4.52581
chr11:72,843,189-73,141,821	CN Gain	7.19621e-18	33.2946	0.16743
chr11:67,112,352-67,231,323	CN Gain	8.7741e-14	26.8297	8.55671
chr11:62,151,804-62,511,767	CN Gain	8.06325e-12	23.247	20.7274
chr11:72,473,468-72,550,134	CN Gain	4.99489e-10	21.4824	1.19871
chr11:75,878,555-76,123,917	CN Gain	1.04417e-09	21.1331	98.9216
chr11:1,016,780-1,017,843	CN Gain	1.2481e-09	21.0583	100
chr11:67,720,730-67,944,769	CN Gain	1.30701e-09	21.0367	100
chr11:68,216,963-68,234,278	CN Gain	2.04252e-09	20.8424	10.9038
chr11:123,205,061-123,539,273	CN Gain	2.55206e-08	19.6044	2.33086
chr11:47,849,836-48,109,990	CN Gain	3.75767e-08	19.4113	4.86097
chr11:107,619,355-108,114,262	CN Gain	4.41889e-08	19.3273	37.6533
chr11:76,818,579-77,012,120	CN Gain	4.86519e-07	18.1164	37.2758
chr11:116,243,460-116,757,202	CN Gain	5.68048e-07	18.0349	0.537429
chr11:32,452,362-33,134,767	CN Gain	5.76477e-07	18.028	33.8765
chr11:78,280,695-78,629,735	CN Gain	1.49641e-06	17.5027	30.4664
chr11:129,141,202-129,842,838	CN Gain	2.78935e-05	15.8402	3.75822
chr11:9,207,549-9,546,226	CN Gain	5.04497e-05	15.4751	11.2015
chr11:17,090,030-17,336,182	CN Gain	8.78715e-05	15.143	13.2264
chr11:73,661,537-73,737,461	CN Gain	0.000129662	14.8936	13.0367
chr11:120,356,331-120,802,662	CN Gain	0.00017827	14.7035	17.125
chr11:77,906,821-77,986,338	CN Gain	0.00210437	13.0533	81.1638
chr11:112,099,237-112,584,965	CN Gain	0.00217244	13.0372	28.6463
chr11:69,917,899-69,945,245	CN Gain	0.00325885	12.7507	0
chr11:18,324,394-18,505,046	CN Gain	0.00955031	11.9396	8.74278
chr12:511,037-513,377	CN Gain	7.19621e-18	43.6336	0
chr12:49,349,688-49,510,061	CN Gain	7.19621e-18	33.2102	5.20038
chr12:132,864,461-133,218,795	CN Gain	9.32742e-14	26.7167	85.7877
chr12:50,241,964-50,343,742	CN Gain	1.32055e-12	23.9871	0
chr12:124,026,710-124,253,336	CN Gain	8.61515e-10	21.2212	60.4909
chr12:109,952,545-110,318,240	CN Gain	3.85072e-09	20.5343	0.149578
chr12:114,688,664-114,898,744	CN Gain	1.30352e-08	19.9534	3.11834
chr12:14,128,755-14,359,517	CN Gain	2.60946e-08	19.596	0.0676021
chr12:122,211,244-122,691,960	CN Gain	5.26099e-07	18.076	2.91836
chr12:31,799,943-32,561,098	CN Gain	4.20392e-06	16.9302	72.6936
chr12:113,471,374-113,844,547	CN Gain	4.43538e-06	16.9036	98.4626
chr12:125,746,724-128,005,766	CN Gain	1.5933e-05	16.1678	50.673
chr12:941,590-1,574,345	CN Gain	2.69948e-05	15.8604	11.6998
chr12:112,279,186-112,630,964	CN Gain	3.19111e-05	15.764	12.4274
chr12:7,935,950-8,032,435	CN Gain	7.42743e-05	15.2407	100
chr12:94,332,725-95,209,233	CN Gain	0.000286867	14.392	3.68165
chr12:3,873,333-4,234,383	CN Gain	0.000871842	13.67	4.18003
chr12:116,097,116-116,717,742	CN Gain	0.0029055	12.8269	61.8293
chr12:57,297,955-57,449,313	CN Gain	0.00389176	12.619	41.8485
chr12:121,659,198-121,737,659	CN Gain	0.00457763	12.5048	26.408
chr12:19,459,887-20,026,573	CN Gain	0.00560545	12.3489	0.590627
chr13:99,996,958-100,231,494	CN Gain	2.23975e-07	18.5111	9.24506
chr13:21,469,654-21,673,933	CN Gain	1.99089e-05	16.0325	7.52011
chr13:52,714,726-52,815,105	CN Gain	2.47448e-05	15.9115	19.7242
chr13:44,934,558-45,315,119	CN Gain	0.000117344	14.952	2.3489
chr13:31,205,537-31,685,712	CN Gain	0.00294249	12.8143	0.875098
chr13:73,118,510-73,650,628	CN Gain	0.00538767	12.38	1.01726
chr14:103,228,518-103,485,716	CN Gain	5.69902e-13	24.3042	23.6977
chr14:65,134,601-65,633,142	CN Gain	1.22658e-10	22.093	100
chr14:34,306,293-34,975,175	CN Gain	1.94805e-09	20.8469	17.2736
chr14:103,929,395-103,994,772	CN Gain	7.06577e-08	19.0995	0
chr14:76,876,641-77,017,832	CN Gain	1.85295e-07	18.6162	3.25162
chr14:102,678,069-102,764,227	CN Gain	7.12643e-07	17.9028	0.605864
chr14:73,002,777-73,228,083	CN Gain	1.02181e-05	16.4227	10.326
chr14:73,293,053-73,481,876	CN Gain	3.46651e-05	15.7183	2.62839
chr14:91,576,270-91,823,676	CN Gain	7.56188e-05	15.2219	2.02986
chr14:21,211,300-21,301,794	CN Gain	0.000113553	14.9757	8.90556
chr14:103,567,085-103,672,997	CN Gain	0.000119337	14.9463	2.73623
chr14:67,835,372-68,154,425	CN Gain	0.00020584	14.6059	4.23973
chr14:105,948,571-106,012,329	CN Gain	0.000301338	14.3621	100
chr14:102,954,170-103,048,311	CN Gain	0.000311505	14.3439	0.88803
chr14:77,484,828-77,857,183	CN Gain	0.00100261	13.5662	5.30139
chr14:52,445,049-53,242,610	CN Gain	0.00389176	12.6139	1.39651
chr14:93,356,685-93,604,698	CN Gain	0.00423159	12.5542	1.85877
chr14:19,789,059-20,198,257	CN Gain	0.0079051	12.0842	100
chr15:43,932,057-44,194,695	CN Gain	8.7741e-14	26.829	2.04616
chr15:41,031,630-41,219,575	CN Gain	1.34373e-13	24.9858	4.12993
chr15:64,187,402-64,666,878	CN Gain	3.67785e-13	24.4852	3.49611
chr15:75,470,691-75,638,790	CN Gain	5.60636e-11	22.4362	100
chr15:90,665,901-90,855,889	CN Gain	1.4056e-10	22.0309	3.32547
chr15:93,095,998-93,104,186	CN Gain	4.52968e-09	20.4502	0
chr15:40,584,745-40,738,493	CN Gain	3.35911e-07	18.301	0
chr15:23,735,225-24,661,695	CN Gain	4.48286e-07	18.1556	92.1721
chr15:99,211,237-99,706,696	CN Gain	8.2411e-07	17.8301	3.98297
chr15:50,369,703-50,949,970	CN Gain	2.31741e-06	17.2597	3.32054
chr15:67,833,759-68,175,765	CN Gain	2.78127e-06	17.1583	3.23708
chr15:101,776,205-101,851,477	CN Gain	4.80211e-05	15.5046	100
chr15:65,470,919-65,769,470	CN Gain	4.96032e-05	15.4892	4.96364
chr15:81,383,785-81,993,826	CN Gain	6.63882e-05	15.303	25.5193
chr15:42,817,010-43,055,758	CN Gain	7.21734e-05	15.2592	96.7757
chr15:89,875,098-90,029,926	CN Gain	8.49348e-05	15.1593	9.9898
chr15:41,588,663-41,810,041	CN Gain	0.000107919	15.0091	12.2167
chr15:29,289,980-29,650,185	CN Gain	0.000278099	14.411	100
chr15:85,808,128-86,440,679	CN Gain	0.000360389	14.2556	6.81352
chr15:70,588,365-70,763,420	CN Gain	0.00106263	13.5211	9.77064
chr15:83,318,073-83,798,600	CN Gain	0.00138274	13.3435	1.1221
chr15:23,369,622-23,542,336	CN Gain	0.00244697	12.9464	58.506
chr15:96,395,161-96,513,697	CN Gain	0.00582456	12.3169	1.55143
chr15:45,420,929-45,763,631	CN Gain	0.00743398	12.1359	3.89872
chr15:88,984,391-89,297,066	CN Gain	0.00907497	11.9709	1.40369
chr16:16,474,503-16,801,251	CN Gain	3.14161e-13	24.5551	100
chr16:68,930,906-69,093,448	CN Gain	8.64953e-13	24.1445	1.70479
chr16:5,131,782-6,178,331	CN Gain	1.14386e-10	22.123	33.0487
chr16:73,071,473-74,279,597	CN Gain	1.54121e-10	21.998	4.61617
chr16:25,269,194-25,634,474	CN Gain	1.04417e-09	21.1348	5.58804
chr16:69,975,270-70,028,968	CN Gain	7.04536e-09	20.2304	100
chr16:49,791,887-50,025,080	CN Gain	4.8794e-08	19.2746	1.51034
chr16:18,931,868-19,041,995	CN Gain	6.46281e-07	17.9798	100
chr16:72,151,885-72,763,647	CN Gain	9.0344e-07	17.7828	30.5133
chr16:77,449,352-79,014,332	CN Gain	1.66908e-06	17.4475	44.6106
chr16:86,606,194-87,285,607	CN Gain	3.85153e-06	16.98	5.89597
chr16:33,606,534-33,807,182	CN Gain	4.28135e-06	16.9181	100
chr16:28,761,182-28,822,937	CN Gain	3.02651e-05	15.7953	100
chr16:75,272,742-75,439,792	CN Gain	3.63003e-05	15.6882	5.67674
chr16:69,187,582-69,291,921	CN Gain	6.53267e-05	15.3203	16.6294
chr16:14,313,103-14,629,603	CN Gain	0.000301338	14.3718	44.2758
chr16:30,246,540-30,321,870	CN Gain	0.000584134	13.9339	100
chr16:58,685,392-59,912,827	CN Gain	0.000909708	13.6369	16.6736
chr16:68,413,330-68,634,161	CN Gain	0.00229734	12.9935	4.74254
chr16:52,934,851-53,202,785	CN Gain	0.00239655	12.9714	1.74147
chr16:21,479,477-21,499,984	CN Gain	0.00518528	12.409	100
chr16:89,354,548-89,495,884	CN Gain	0.0059066	12.3071	100
chr17:75,292,673-75,476,563	CN Gain	7.19621e-18	31.1682	31.0925
chr17:18,799,009-18,940,866	CN Gain	7.19621e-18	29.3705	100
chr17:2,535,759-2,676,078	CN Gain	1.19206e-14	27.9097	32.0441
chr17:48,132,785-48,424,326	CN Gain	1.02754e-13	25.7903	3.88659
chr17:61,527,247-62,065,150	CN Gain	1.02754e-13	25.6724	0.32478
chr17:36,616,127-36,937,093	CN Gain	3.67785e-13	24.4879	54.3836
chr17:60,677,922-61,035,027	CN Gain	2.77906e-12	23.6798	7.65741
chr17:70,346,672-72,067,862	CN Gain	3.24204e-12	23.6206	5.31789
chr17:26,994,640-27,543,720	CN Gain	5.08576e-12	23.4371	18.3319
chr17:62,971,354-63,312,271	CN Gain	7.2969e-12	23.2825	3.14094
chr17:17,532,636-17,570,523	CN Gain	3.17999e-11	22.6761	0
chr17:2,728,624-2,951,291	CN Gain	8.92539e-11	22.2476	16.637
chr17:64,225,396-64,490,787	CN Gain	2.46127e-10	21.7829	1.65416
chr17:79,149,673-79,704,336	CN Gain	7.59804e-10	21.2969	34.446
chr17:29,302,569-29,519,919	CN Gain	1.39667e-09	21.0169	13.8983
chr17:1,806,334-1,924,721	CN Gain	5.75271e-09	20.3315	100
chr17:65,569,559-66,630,364	CN Gain	9.39724e-09	20.1022	26.4287
chr17:43,100,741-43,120,580	CN Gain	1.08592e-08	20.0246	0
chr17:73,472,127-74,170,907	CN Gain	1.10679e-08	20.0152	54.8287
chr17:9,038,529-9,562,394	CN Gain	1.00483e-07	18.9309	7.71687
chr17:1,315,615-1,399,740	CN Gain	1.11454e-07	18.8743	6.25498
chr17:80,495,817-80,782,716	CN Gain	1.94922e-07	18.5834	99.2388
chr17:76,295,995-76,349,949	CN Gain	7.25616e-07	17.8971	17.5427
chr17:29,651,564-29,910,680	CN Gain	3.32624e-06	17.0592	4.07732
chr17:77,506,370-78,019,875	CN Gain	1.79814e-05	16.101	4.04222
chr17:53,848,116-56,288,480	CN Gain	1.79814e-05	16.0914	7.73901
chr17:19,426,785-19,648,863	CN Gain	1.88865e-05	16.0628	35.8883
chr17:58,622,970-58,946,568	CN Gain	6.3411e-05	15.3371	30.6927
chr17:37,250,166-37,402,791	CN Gain	7.42743e-05	15.2343	100
chr17:2,243,903-2,328,604	CN Gain	0.000119337	14.9475	13.5961
chr17:5,595,015-6,034,331	CN Gain	0.000119337	14.9422	10.1098
chr17:39,249,733-39,392,675	CN Gain	0.000131816	14.8831	0.79193
chr17:57,179,030-57,616,082	CN Gain	0.000365882	14.2498	100
chr17:16,158,796-16,343,732	CN Gain	0.000714015	13.8104	100
chr17:4,275,490-4,442,026	CN Gain	0.00118166	13.4611	98.5967
chr17:47,492,431-47,638,459	CN Gain	0.0031142	12.7722	100
chr17:64,562,716-64,752,318	CN Gain	0.00368905	12.6525	24.8705
chr17:67,206,602-67,670,721	CN Gain	0.00920072	11.9657	37.781
chr18:76,542,167-76,796,580	CN Gain	1.0385e-12	24.0778	100
chr18:77,272,791-77,917,838	CN Gain	1.71854e-10	21.9544	100
chr18:20,951,267-21,312,419	CN Gain	6.77923e-10	21.3355	3.49216
chr18:12,335,464-12,869,417	CN Gain	5.93493e-05	15.3713	2.37568
chr18:43,053,856-44,542,519	CN Gain	6.23878e-05	15.3501	6.68519
chr18:59,962,229-59,998,455	CN Gain	0.00109463	13.5091	51.1263
chr18:71,287,792-74,291,669	CN Gain	0.00457763	12.4934	31.3333
chr19:14,196,885-14,360,610	CN Gain	7.19621e-18	33.6315	20.802
chr19:5,303,757-5,580,299	CN Gain	7.19621e-18	28.7569	7.37935
chr19:36,318,954-36,489,663	CN Gain	1.48463e-14	27.8547	31.6298
chr19:50,058,393-50,162,668	CN Gain	5.68355e-14	27.2398	100
chr19:22,131,694-23,161,341	CN Gain	1.02754e-13	26.1786	100
chr19:13,303,756-13,735,800	CN Gain	1.02754e-13	25.7274	7.33189
chr19:47,869,899-48,031,541	CN Gain	1.25178e-13	25.0544	100
chr19:29,724,799-29,985,194	CN Gain	2.37624e-11	22.8049	31.7368
chr19:42,640,399-42,708,630	CN Gain	5.5174e-11	22.443	100
chr19:8,615,443-8,794,120	CN Gain	3.23658e-07	18.3215	80.3114
chr19:53,488,551-53,793,729	CN Gain	1.01174e-06	17.7108	100
chr19:11,641,766-12,467,788	CN Gain	1.09143e-06	17.6777	52.8784
chr19:55,781,250-56,027,049	CN Gain	2.16118e-06	17.2987	17.2714
chr19:47,139,686-47,221,842	CN Gain	3.51751e-06	17.0347	1.89883
chr19:33,837,473-34,167,775	CN Gain	5.79084e-06	16.7478	60.2954
chr19:7,934,075-8,057,007	CN Gain	4.57429e-05	15.5355	4.66599
chr19:43,833,804-44,323,206	CN Gain	5.64353e-05	15.4077	3.18286
chr19:2,642,760-2,707,374	CN Gain	0.00044442	14.115	23.1807
chr19:18,291,353-18,381,935	CN Gain	0.000661236	13.861	0
chr19:54,859,097-54,866,637	CN Gain	0.00109463	13.506	100
chr19:37,896,707-38,081,648	CN Gain	0.00151228	13.2836	0
chr19:7,299,869-7,428,881	CN Gain	0.00239655	12.9697	100
chr19:9,174,648-9,756,201	CN Gain	0.00263103	12.8965	34.8549
chr19:15,284,556-15,368,261	CN Gain	0.00389176	12.619	10.1153
chr20:51,813,311-52,069,474	CN Gain	7.19621e-18	30.3464	5.86814
chr20:47,358,121-47,618,578	CN Gain	3.43533e-16	28.3884	0.388932
chr20:53,598,249-53,813,962	CN Gain	4.63225e-11	22.5125	18.7036
chr20:60,090,936-61,041,298	CN Gain	4.21149e-10	21.5594	6.55876
chr20:35,741,850-35,911,098	CN Gain	7.66217e-09	20.203	3.32057
chr20:4,926,951-5,093,938	CN Gain	5.36272e-07	18.0662	27.3979
chr20:30,168,151-30,904,909	CN Gain	9.19863e-07	17.7698	31.8066
chr20:43,094,145-43,423,086	CN Gain	3.5821e-06	17.0179	45.952
chr20:47,776,073-48,105,323	CN Gain	6.12408e-06	16.7181	92.1242
chr20:17,701,171-18,035,607	CN Gain	5.13723e-05	15.4744	4.00405
chr20:49,709,021-49,812,914	CN Gain	9.83283e-05	15.0609	7.70119
chr20:21,714,653-21,768,821	CN Gain	0.000661236	13.8581	24.7914
chr20:39,052,407-39,077,111	CN Gain	0.00116351	13.4686	57.0434
chr20:33,443,916-33,611,039	CN Gain	0.00274301	12.8628	6.51496
chr21:45,569,768-45,838,794	CN Gain	1.02754e-13	25.9308	21.4306
chr21:27,103,438-28,796,808	CN Gain	6.45096e-06	16.6855	8.80363
chr21:14,383,028-17,292,269	CN Gain	0.000113553	14.9757	33.6776
chr21:35,984,867-36,036,081	CN Gain	0.00106263	13.5295	7.24997
chr22:21,708,630-21,923,174	CN Gain	7.19621e-18	32.3503	48.5271
chr22:35,766,889-36,028,174	CN Gain	2.43022e-11	22.7958	39.4818
chr22:42,706,658-42,847,439	CN Gain	9.2726e-11	22.2122	7.88388
chr22:40,760,997-41,089,403	CN Gain	1.77015e-09	20.896	9.30373
chr22:28,459,882-28,527,735	CN Gain	2.86241e-09	20.6797	0
chr22:38,513,620-38,669,816	CN Gain	7.66217e-09	20.2022	0.383493
chr22:31,356,565-31,554,595	CN Gain	1.11454e-07	18.8801	5.30374
chr22:32,903,965-34,706,419	CN Gain	3.63063e-07	18.2651	9.2373
chr22:47,896,379-48,200,528	CN Gain	1.13561e-06	17.6591	2.11968
chr22:23,467,020-23,692,019	CN Gain	5.47922e-06	16.775	100
chr22:26,644,320-27,728,567	CN Gain	1.0596e-05	16.4022	2.42445
chr22:17,247,381-17,527,677	CN Gain	1.25629e-05	16.3074	18.6738
chr22:30,030,267-30,193,219	CN Gain	1.29487e-05	16.2866	18.4674
chr22:43,540,306-43,831,402	CN Gain	9.83283e-05	15.0674	5.99252
chr22:30,695,390-30,870,537	CN Gain	0.000389394	14.2062	11.7713
chr22:40,034,500-40,253,777	CN Gain	0.00151228	13.284	8.28587
chr22:19,535,398-19,714,674	CN Gain	0.00166491	13.2148	100
chrX:1,658,882-2,443,954	CN Gain	7.19621e-18	29.0897	6.6385
chrX:47,251,586-47,401,002	CN Gain	1.02754e-13	26.0592	0
chrX:68,330,299-68,620,499	CN Gain	5.71953e-11	22.4257	12.9394
chrX:40,764,087-41,129,026	CN Gain	8.43212e-10	21.2349	6.61809
chrX:134,166,652-134,541,233	CN Gain	5.60763e-09	20.3599	6.07692
chrX:70,525,474-70,909,419	CN Gain	6.25724e-09	20.2993	100
chrX:396,134-1,136,173	CN Gain	8.40507e-07	17.8205	33.3566
chrX:77,454,110-77,493,182	CN Gain	9.76347e-07	17.7384	0
chrX:52,591,763-52,817,821	CN Gain	8.54975e-06	16.5242	100
chrX:128,747,947-129,471,864	CN Gain	1.62283e-05	16.1584	9.19318
chrX:39,686,251-40,049,471	CN Gain	2.1065e-05	16.0091	27.877
chrX:54,255,044-54,440,360	CN Gain	6.86961e-05	15.2842	100
chrX:46,903,205-47,142,471	CN Gain	8.49348e-05	15.1549	0.45347
chrX:48,009,487-48,127,800	CN Gain	9.35898e-05	15.0956	100
chrX:117,980,409-118,698,631	CN Gain	0.000349582	14.2768	43.7253
chrX:64,443,059-65,380,703	CN Gain	0.000725359	13.8	8.63174
chrX:23,755,070-24,293,589	CN Gain	0.00379049	12.6388	51.9282
chrX:112,866,070-115,163,668	CN Gain	0.00457763	12.5036	70.3278
chrX:3,711,301-5,832,913	CN Gain	0.0057436	12.322	41.8243
chrY:1,652,103-2,437,013	CN Gain	2.64655e-14	27.6405	1.61101
chrY:16,535,708-26,646,471	CN Gain	2.09897e-12	23.7884	48.21
chrY:390,242-1,198,489	CN Gain	1.51798e-07	18.7129	0
chrY:6,077,652-10,400,000	CN Gain	0.00244697	12.9437	15.6609
chr1:234,608,511-234,609,436	CN Loss	1.73275e-10	45.0033	90.1622
chr1:8,360,262-8,361,169	CN Loss	1.67678e-09	39.5595	100
chr1:143,210,254-143,222,947	CN Loss	2.54259e-09	39.0663	0
chr1:50,968,026-50,969,716	CN Loss	4.4496e-09	38.4339	0
chr1:225,514,588-225,517,842	CN Loss	1.48241e-08	37.1282	36.724
chr1:35,191,995-35,193,016	CN Loss	7.04214e-07	32.804	0
chr1:58,782,343-58,785,223	CN Loss	3.08237e-06	31.1439	0
chr1:107,056,786-107,057,889	CN Loss	4.8656e-05	27.7474	0
chr1:155,188,668-155,192,005	CN Loss	4.98586e-05	27.7061	100
chr1:149,840,794-149,886,515	CN Loss	0.000189567	25.9264	53.3519
chr1:152,216,157-152,216,360	CN Loss	0.000552164	24.3308	100
chr1:145,832,343-145,901,207	CN Loss	0.000811304	23.7891	1.48844
chr1:41,580,479-41,581,376	CN Loss	0.00133431	23.046	0
chr1:244,863,437-244,864,200	CN Loss	0.00136858	23.0017	0
chr1:10,629,552-10,665,016	CN Loss	0.00160112	22.7002	100
chr1:44,806,565-44,812,931	CN Loss	0.00294734	21.6441	0
chr1:109,250,507-109,265,167	CN Loss	0.00567588	20.4967	100
chr1:36,087,019-36,099,427	CN Loss	0.00585492	20.4413	0
chr1:16,205,488-16,216,745	CN Loss	0.0076832	19.9715	0
chr1:27,551,870-27,552,997	CN Loss	0.00882025	19.7525	100
chr2:32,916,416-32,916,436	CN Loss	1.59965e-10	48.6687	100
chr2:226,795,001-226,797,936	CN Loss	1.7656e-10	44.3979	0
chr2:203,440,298-203,441,171	CN Loss	2.96317e-08	36.3486	0
chr2:43,224,396-43,227,795	CN Loss	1.82654e-07	34.3263	0
chr2:156,326,681-156,330,113	CN Loss	9.07242e-07	32.5299	0
chr2:207,766,977-207,768,553	CN Loss	2.65612e-06	31.3141	0
chr2:14,628,661-14,649,178	CN Loss	3.89784e-06	30.8102	0
chr2:176,093,258-176,171,593	CN Loss	4.34626e-06	30.6542	100
chr2:87,406,343-87,430,917	CN Loss	5.35865e-06	30.4111	100
chr2:231,707,655-231,711,930	CN Loss	5.95742e-06	30.2811	100
chr2:63,031,689-63,055,876	CN Loss	0.00013015	26.3889	0
chr2:98,822,223-98,823,350	CN Loss	0.000180852	25.9477	0
chr2:60,461,880-60,462,161	CN Loss	0.000270265	25.3729	0
chr2:27,079,189-27,083,427	CN Loss	0.000420374	24.7391	0
chr2:24,815,662-24,842,334	CN Loss	0.00046609	24.5827	2.94691
chr2:217,814,911-217,848,909	CN Loss	0.000621561	24.1695	1.9707
chr2:172,080,258-172,102,372	CN Loss	0.000690627	24.0083	0
chr2:188,961,119-189,010,831	CN Loss	0.00210836	22.2228	1.61933
chr2:127,050,465-127,072,458	CN Loss	0.00282205	21.7293	100
chr2:70,117,566-70,124,362	CN Loss	0.00431287	20.9628	0
chr2:55,049,484-55,056,265	CN Loss	0.00617106	20.3577	100
chr2:197,705,432-197,706,886	CN Loss	0.0071628	20.1041	0
chr2:132,782,483-132,790,095	CN Loss	0.00817061	19.873	0
chr2:96,133,777-96,145,201	CN Loss	0.00859523	19.7924	100
chr2:219,537,393-219,554,344	CN Loss	0.00871278	19.7742	100
chr2:72,132,256-72,143,973	CN Loss	0.00930243	19.6533	0
chr3:41,199,097-41,200,360	CN Loss	2.98099e-06	31.1842	0
chr3:150,401,046-150,410,871	CN Loss	2.90576e-05	28.396	2.19847
chr3:129,560,670-129,589,370	CN Loss	4.91435e-05	27.7287	100
chr3:4,979,776-4,983,549	CN Loss	0.000197493	25.8269	0
chr3:36,992,984-36,993,761	CN Loss	0.000298068	25.2368	0
chr3:184,571,623-184,580,893	CN Loss	0.000322556	25.1419	0
chr3:147,390,854-147,412,496	CN Loss	0.000367156	24.9484	0
chr3:122,923,356-122,961,226	CN Loss	0.00142467	22.9247	2.9522
chr3:48,409,542-48,421,221	CN Loss	0.00155846	22.7781	0
chr3:66,377,711-66,412,683	CN Loss	0.00309004	21.5427	0
chr3:51,381,262-51,393,805	CN Loss	0.00374076	21.2338	0
chr3:196,942,958-197,026,695	CN Loss	0.00422769	21.0016	5.99496
chr3:114,351,742-114,392,827	CN Loss	0.0079748	19.9178	0
chr4:15,001,781-15,001,858	CN Loss	1.58294e-09	39.8295	0
chr4:54,232,781-54,234,269	CN Loss	2.01078e-08	36.7739	0
chr4:49,121,641-49,145,291	CN Loss	3.8044e-07	33.4972	100
chr4:133,150,422-133,152,383	CN Loss	1.79386e-06	31.7671	0
chr4:190,175,080-190,214,555	CN Loss	3.31976e-06	31.0544	0
chr4:125,316,562-125,318,880	CN Loss	1.16641e-05	29.5393	0
chr4:30,721,425-30,723,189	CN Loss	1.16641e-05	29.5386	0
chr4:56,313,286-56,315,909	CN Loss	0.00838496	19.8424	0
chr4:99,634,724-99,656,283	CN Loss	0.00896476	19.7279	0
chr5:0-20,189	CN Loss	1.32068e-10	62.2843	50.4631
chr5:171,387,630-171,388,982	CN Loss	1.55205e-10	52.3495	0
chr5:48,800,000-49,666,174	CN Loss	9.36437e-09	37.6117	0
chr5:67,164,525-67,167,042	CN Loss	3.6301e-07	33.5594	0
chr5:139,389,745-139,393,361	CN Loss	9.07242e-07	32.5385	0
chr5:55,220,363-55,233,598	CN Loss	0.000501693	24.4787	0
chr5:45,256,113-45,262,561	CN Loss	0.000585112	24.2515	0.155087
chr5:177,087,272-177,092,974	CN Loss	0.00140802	22.9781	0
chr5:173,232,530-173,323,452	CN Loss	0.00154451	22.7981	0.742395
chr5:2,743,547-2,755,222	CN Loss	0.00314301	21.5119	100
chr5:68,212,593-68,216,523	CN Loss	0.00597043	20.411	0
chr6:32,969,073-32,973,043	CN Loss	1.47423e-05	29.2194	0
chr6:37,170,415-37,172,916	CN Loss	4.52144e-05	27.8397	0
chr6:10,410,020-10,412,352	CN Loss	5.49895e-05	27.5736	0
chr6:109,441,406-109,443,209	CN Loss	0.000423284	24.7257	0
chr6:99,607,638-99,619,155	CN Loss	0.00707837	20.1235	4.00278
chr6:27,807,532-27,838,788	CN Loss	0.00821144	19.8603	52.5179
chr6:26,017,579-26,045,728	CN Loss	0.00890951	19.7379	23.7344
chr7:28,955,527-28,957,883	CN Loss	1.75615e-10	44.6413	0
chr7:106,097,513-106,112,106	CN Loss	9.19852e-10	40.2639	0
chr7:102,688,122-102,689,857	CN Loss	8.9911e-05	26.9025	100
chr7:97,006,287-97,024,510	CN Loss	0.00152104	22.8284	0
chr7:91,265,159-91,266,886	CN Loss	0.002494	21.9708	0
chr7:41,964,427-41,967,259	CN Loss	0.00274143	21.7817	0
chr7:128,883,937-128,908,775	CN Loss	0.00302889	21.5752	100
chr7:27,102,086-27,130,439	CN Loss	0.00431287	20.9636	100
chr7:142,796,587-142,800,597	CN Loss	0.00499951	20.7284	100
chr7:55,019,594-55,020,595	CN Loss	0.00617106	20.3597	100
chr7:150,360,187-150,370,766	CN Loss	0.00826889	19.8597	0
chr8:127,738,162-127,741,671	CN Loss	1.39016e-10	58.6956	100
chr8:80,485,740-80,487,873	CN Loss	2.14293e-10	43.0186	0
chr8:8,890,641-8,892,893	CN Loss	3.97019e-06	30.763	19.2718
chr8:51,408,273-51,413,917	CN Loss	4.09042e-05	27.9655	0
chr8:143,942,229-143,959,436	CN Loss	0.00204642	22.3027	100
chr8:103,414,692-103,417,804	CN Loss	0.0022707	22.1195	0
chr8:85,655,186-85,655,547	CN Loss	0.00468534	20.8387	100
chr8:28,339,146-28,353,389	CN Loss	0.00585492	20.4425	0
chr8:7,763,467-7,764,135	CN Loss	0.00955451	19.6271	100
chr9:107,487,083-107,489,708	CN Loss	6.88443e-10	40.6304	0
chr9:43,268,739-45,284,141	CN Loss	1.23266e-05	29.4262	0
chr9:123,380,299-123,385,527	CN Loss	7.70709e-05	27.1009	0
chr9:121,281,473-121,332,430	CN Loss	0.00033093	25.0947	0
chr9:91,722,432-91,735,345	CN Loss	0.000459367	24.6185	0
chr9:127,704,570-127,741,797	CN Loss	0.0011352	23.2701	0
chr9:41,118,086-41,128,255	CN Loss	0.00249776	21.9647	100
chr9:106,911,527-106,936,981	CN Loss	0.00393905	21.1416	2.77756
chr10:122,060,721-122,091,845	CN Loss	3.76154e-12	120.665	0
chr10:133,664,488-133,746,580	CN Loss	9.94157e-05	26.7693	100
chr10:87,862,410-87,864,318	CN Loss	0.00064985	24.1059	0
chr10:124,984,767-125,027,541	CN Loss	0.000715797	23.9444	11.3036
chr10:62,813,573-62,818,522	CN Loss	0.000937803	23.5559	0
chr10:114,277,897-114,304,921	CN Loss	0.00152104	22.8277	0
chr10:21,487,227-21,534,682	CN Loss	0.00156707	22.7587	83.732
chr10:35,639,271-35,641,167	CN Loss	0.00204642	22.3062	100
chr10:47,290,750-47,325,684	CN Loss	0.00302233	21.5948	0.0343505
chr10:100,993,439-101,012,269	CN Loss	0.00384712	21.2107	100
chr10:3,779,620-3,793,711	CN Loss	0.00384712	21.2034	0
chr10:31,970,047-31,970,053	CN Loss	0.00533937	20.6092	100
chr10:93,057,654-93,074,932	CN Loss	0.00896476	19.7264	0
chr11:69,641,253-69,643,878	CN Loss	5.02133e-09	38.3006	100
chr11:13,009,108-13,010,891	CN Loss	1.7004e-05	29.0481	0
chr11:78,210,483-78,226,945	CN Loss	0.000223116	25.6478	0
chr11:124,868,903-124,903,346	CN Loss	0.000291469	25.2646	3.85855
chr11:65,888,284-65,896,942	CN Loss	0.000314962	25.1503	0
chr11:72,755,444-72,843,189	CN Loss	0.000585112	24.2665	0
chr11:94,536,390-94,545,767	CN Loss	0.000924921	23.5953	0
chr11:67,627,925-67,633,099	CN Loss	0.00207883	22.2637	100
chr11:114,399,995-114,440,242	CN Loss	0.00310833	21.5341	1.52061
chr11:76,659,554-76,680,078	CN Loss	0.00617106	20.3606	0
chr11:67,993,724-68,043,618	CN Loss	0.00847919	19.8239	100
chr11:64,237,551-64,254,394	CN Loss	0.00960539	19.6034	22.1873
chr12:57,567,087-57,726,567	CN Loss	1.29205e-10	63.9971	48.2267
chr12:76,030,537-76,030,825	CN Loss	1.73877e-10	44.8755	0
chr12:67,649,677-67,658,672	CN Loss	5.90914e-10	40.8455	0
chr12:19,439,596-19,440,668	CN Loss	9.46292e-07	32.4712	0
chr12:12,716,943-12,719,224	CN Loss	3.94505e-06	30.7878	100
chr12:122,980,389-122,986,689	CN Loss	7.40587e-05	27.1521	100
chr12:114,671,710-114,674,755	CN Loss	0.000259717	25.4689	0
chr12:49,050,304-49,051,689	CN Loss	0.000492303	24.5025	0
chr12:58,866,370-58,926,813	CN Loss	0.000829868	23.7611	0
chr12:26,122,918-26,123,976	CN Loss	0.00186863	22.4908	0
chr12:124,334,540-124,363,681	CN Loss	0.00222372	22.1535	100
chr12:1,592,873-1,593,960	CN Loss	0.00241751	22.0507	60.3496
chr12:47,719,597-47,802,113	CN Loss	0.00332121	21.4234	16.3665
chr13:109,782,079-109,785,022	CN Loss	6.95415e-09	37.9576	100
chr13:52,845,884-52,848,331	CN Loss	4.77497e-08	35.8156	100
chr13:57,620,012-57,637,151	CN Loss	1.50656e-07	34.676	37.4001
chr13:38,687,669-38,689,418	CN Loss	0.00141558	22.9319	0
chr13:99,965,587-99,985,925	CN Loss	0.00620447	20.3492	100
chr14:49,633,553-49,634,916	CN Loss	1.04604e-08	37.4926	100
chr14:68,780,102-68,796,201	CN Loss	3.89553e-07	33.4528	0
chr14:77,025,443-77,027,753	CN Loss	1.16641e-05	29.5017	0
chr14:103,104,007-103,133,520	CN Loss	5.05828e-05	27.6754	33.4835
chr14:75,278,860-75,294,329	CN Loss	8.56286e-05	27.0212	0
chr14:59,454,937-59,484,382	CN Loss	0.000211856	25.7205	0
chr14:93,927,537-93,956,982	CN Loss	0.00189339	22.4484	0
chr14:21,093,698-21,103,019	CN Loss	0.00204642	22.3381	0
chr14:24,306,305-24,339,307	CN Loss	0.0076832	19.9722	16.9565
chr15:96,331,171-96,337,402	CN Loss	4.65539e-08	35.8471	0
chr15:23,645,294-23,647,495	CN Loss	3.13121e-05	28.3021	0
chr15:39,581,809-39,591,732	CN Loss	3.3405e-05	28.2188	0
chr15:77,016,001-77,037,096	CN Loss	4.71044e-05	27.8396	100
chr15:72,161,874-72,208,537	CN Loss	0.00309004	21.5543	0
chr15:67,826,109-67,833,759	CN Loss	0.00459021	20.8783	0
chr15:78,753,024-78,780,190	CN Loss	0.00505705	20.7039	56.394
chr15:90,931,732-90,935,497	CN Loss	0.00527131	20.6286	0
chr15:75,675,864-75,738,659	CN Loss	0.00567588	20.4976	100
chr15:82,043,255-82,045,210	CN Loss	0.0065697	20.2546	0
chr16:34,571,796-34,595,894	CN Loss	2.94575e-07	33.7848	100
chr16:14,918,615-14,926,506	CN Loss	3.37831e-05	28.1993	100
chr16:18,342,533-18,352,289	CN Loss	4.0962e-05	27.9579	100
chr16:19,114,463-19,118,090	CN Loss	0.000108506	26.6493	100
chr16:29,453,765-29,455,384	CN Loss	0.000516529	24.4546	100
chr16:16,356,303-16,357,316	CN Loss	0.000737752	23.9138	100
chr16:72,787,268-72,797,665	CN Loss	0.00647933	20.2729	0
chr16:18,395,767-18,402,089	CN Loss	0.00865144	19.7903	100
chr16:75,237,266-75,242,551	CN Loss	0.00904672	19.7025	100
chr17:61,411,989-61,425,881	CN Loss	1.92538e-06	31.686	0
chr17:50,186,791-50,196,184	CN Loss	3.47253e-06	30.9999	0
chr17:29,562,920-29,618,113	CN Loss	3.94505e-06	30.7765	0
chr17:44,775,150-44,778,558	CN Loss	1.16641e-05	29.697	0
chr17:2,387,402-2,400,535	CN Loss	1.16641e-05	29.4991	0
chr17:63,826,411-63,837,500	CN Loss	0.000354885	24.9815	100
chr17:42,564,052-42,567,181	CN Loss	0.000357084	24.9745	0
chr17:76,725,799-76,737,079	CN Loss	0.000398361	24.8147	0
chr17:2,046,919-2,050,901	CN Loss	0.000538814	24.3868	67.8553
chr17:58,271,805-58,320,566	CN Loss	0.000621561	24.1723	100
chr17:28,716,875-28,734,045	CN Loss	0.000901018	23.6586	17.4083
chr17:21,969,340-22,299,650	CN Loss	0.00183208	22.4956	100
chr17:37,934,484-38,014,505	CN Loss	0.00261776	21.8742	100
chr17:25,100,000-26,619,639	CN Loss	0.0076832	19.9753	0
chr17:36,332,885-36,381,924	CN Loss	0.00876203	19.766	65.1889
chr18:26,544,108-26,548,333	CN Loss	2.42136e-09	39.1339	0
chr18:18,500,000-20,605,680	CN Loss	1.72611e-08	36.9479	0
chr18:46,969,462-46,969,728	CN Loss	0.000952244	23.5307	100
chr18:50,272,589-50,277,101	CN Loss	0.00141299	22.9617	0
chr18:3,449,561-3,452,313	CN Loss	0.00479426	20.7953	0
chr19:7,870,106-7,870,697	CN Loss	1.58266e-08	37.0426	24.7039
chr19:40,569,729-40,580,393	CN Loss	2.68611e-05	28.5027	0
chr19:18,280,729-18,283,115	CN Loss	0.000298068	25.2373	58.5499
chr19:48,491,035-48,493,677	CN Loss	0.00192255	22.4199	100
chr19:38,081,648-38,083,069	CN Loss	0.00261266	21.9003	0
chr19:30,443,489-30,452,913	CN Loss	0.00261776	21.8827	0
chr19:54,462,081-54,462,602	CN Loss	0.00300994	21.6007	100
chr19:55,490,764-55,493,917	CN Loss	0.00312985	21.5245	0
chr19:44,874,330-44,911,519	CN Loss	0.00536746	20.5955	0
chr19:47,044,402-47,072,522	CN Loss	0.00549349	20.553	3.29659
chr19:15,242,884-15,244,505	CN Loss	0.0071628	20.1088	0
chr20:33,658,184-33,668,219	CN Loss	3.3207e-05	28.2252	53.8714
chr20:58,460,867-58,469,596	CN Loss	4.71044e-05	27.7849	0
chr20:35,947,328-35,954,504	CN Loss	0.000123215	26.4752	0
chr20:41,156,515-41,174,462	CN Loss	0.000460752	24.6076	0
chr20:18,288,447-18,329,638	CN Loss	0.000690868	23.9962	0
chr20:50,980,915-51,010,239	CN Loss	0.00292794	21.6585	0
chr21:43,416,696-43,421,687	CN Loss	0.0077888	19.9579	100
chr22:31,344,370-31,347,227	CN Loss	7.01204e-05	27.243	0
chr22:50,529,171-50,548,141	CN Loss	0.000163455	26.0751	4.10648
chr22:46,051,725-46,113,577	CN Loss	0.000690627	24.0176	100
chr22:27,798,794-27,800,249	CN Loss	0.00104484	23.3934	100
chr22:17,108,319-17,126,179	CN Loss	0.00143274	22.917	100
chr22:23,966,885-23,974,453	CN Loss	0.00144033	22.9044	100
chr22:49,265,566-49,265,789	CN Loss	0.00219139	22.1718	100
chr22:29,311,504-29,312,062	CN Loss	0.00376556	21.2112	0
chr22:30,243,666-30,299,431	CN Loss	0.00580102	20.4652	0
chrX:115,189,468-115,192,394	CN Loss	5.2216e-07	33.1398	100
chrX:101,492,151-101,494,263	CN Loss	1.16641e-05	29.5118	0
chrX:154,348,739-154,366,457	CN Loss	6.06953e-05	27.4478	100
chrX:52,066,313-52,187,727	CN Loss	7.16293e-05	27.208	100
chrX:41,472,191-41,474,708	CN Loss	0.00059486	24.2242	0
chrX:120,931,182-120,996,410	CN Loss	0.00068293	24.0232	99.4343
chrX:61,000,000-62,400,609	CN Loss	0.00104484	23.3938	0
chrX:71,714,634-71,766,988	CN Loss	0.00282205	21.7178	100
chrX:21,641,977-21,660,980	CN Loss	0.00422769	21.0063	0
chrY:2,488,703-2,502,681	CN Loss	0.000463728	24.5906	0
